# Supplementary material for: Of Mice and Men: Divergence of Gene Expression Patterns in Kidney
Source: PLoS One. 2012 Oct 3;7(10):e46876. doi: 10.1371/journal.pone.0046876 (PMC3463552; doi:10.1371/journal.pone.0046876)
Supplement: Table S2 — mRNA SAGE tags detected in the human and mouse retina (R), skeletal muscle (SM), liver (L), skin (S) and kidney (K). Data are from Gene Expression Omnibus accession nos GSM384124, GSM383920, GSM383907, GSM384136, GSM383901, GSM384367, GSM137114, GSM137106, GSM137111 and GSM106656. Values are normalized to 10,000 tags in each library. Genes are identified according to the HUGO symbol. Pearson’s coefficients were calculated as indicated in the results section. (XLS) [file pone.0046876.s004.xls]

## Sheet: Tissus humains
Table S2. mRNA SAGE tags detected in the human and mouse retina (R), skeletal muscle (SM), liver (L), skin (S) and kidney (K).
Hugo	Hs.R	Hs.SM	Hs.L	Hs.S	Hs.K	Mm.R	Mm.SM	Mm.L	Mm.S	Mm.K	Pearson's coeff
MLH1	0	1.85367	0	0.591238	1.21972	0.979432	0	0.880364	0.620759	0.396351	-0.99215
COPS3	0	1.85367	0.754057	0.784528	0	1.95886	0	0.880364	1.24152	1.86851	-0.983248
PRMT1	3.62056	2.78051	0	0.15918	3.65916	0	0	0.293455	0.31038	0	-0.979146
COBL	1.20685	0.926836	0	0.557128	0	0	0	1.17382	0.620759	0.905945	-0.961948
ENTPD4	1.20685	0	0.754057	1.34166	0	0	2.95138	0.58691	0.31038	2.43473	-0.957835
ABHD4	0	0.926836	0.754057	0.613978	1.21972	3.91773	1.10677	1.46727	1.24152	0.452972	-0.957197
RC3H1	0	0.926836	0.754057	1.30755	0	0.979432	0	0.293455	0	0.679459	-0.94267
ACOX1	1.20685	0.926836	0.754057	0.841378	0	1.95886	0	6.16255	3.1038	85.7816	-0.936985
CBX7	0	1.85367	0	0.773158	1.21972	0.979432	0	1.46727	0.620759	0.0566216	-0.930864
PPP1R10	3.62056	0	0	0.443429	0	0	1.47569	1.46727	1.24152	0.905945	-0.92294
KIFAP3	0	1.85367	0	0.886857	0	1.95886	0	1.17382	0.620759	2.03838	-0.911494
IL3RA	0	0.926836	0	0.10233	1.21972	0.979432	0	0.58691	0.620759	0.113243	-0.895072
FOXO4	2.41371	3.70734	0	0.636718	0	0.979432	0	1.46727	2.17266	2.60459	-0.893715
SCYL1	3.62056	3.70734	4.52434	0.318359	1.21972	0	0.368922	1.17382	3.41418	2.71783	-0.885102
NF2	2.41371	1.85367	0	0.12507	1.21972	0	0	2.05418	3.72456	1.86851	-0.878633
ECE1	2.41371	1.85367	2.26217	0.306989	2.43944	1.95886	0	1.76073	8.38025	1.92513	-0.868661
FAM50A	0	6.48785	0.754057	1.5918	4.87888	2.9383	0	1.46727	0.931139	0.566216	-0.864623
PHF1	0	2.78051	0	0.761788	1.21972	0.979432	0	1.46727	1.24152	0.283108	-0.863997
WBSCR22	10.8617	2.78051	1.50811	2.14892	2.43944	0	1.84461	1.17382	1.24152	1.01919	-0.844291
COG3	0	0	0.754057	0.761788	1.21972	0.979432	1.10677	0.293455	0	0.339729	-0.838161
TBC1D10B	2.41371	0	0.754057	1.52358	1.21972	0	1.47569	0.293455	0	0.169865	-0.837401
RNF220	0	4.63418	2.26217	3.66113	1.21972	9.79432	0	3.228	1.24152	1.86851	-0.835971
ADM2	2.41371	0.926836	0	0	1.21972	0	0	0.293455	0.31038	0	-0.830638
TSTA3	1.20685	1.85367	0.754057	1.44399	0	0	0	0	0	0.113243	-0.828191
TSPAN7	0	2.78051	0.754057	2.01248	0	7.83546	0	2.34764	0	3.34067	-0.825373
PARN	0	0.926836	0.754057	0.636718	0	1.95886	0	0.880364	0.620759	1.01919	-0.820804
AP1G1	2.41371	0	4.52434	5.05964	0	0	0.737844	0.293455	0	0.73608	-0.818961
DDX56	2.41371	0	0.754057	0.397949	1.21972	0.979432	4.79599	2.34764	2.17266	1.47216	-0.816072
FSTL3	1.20685	0	0	0.227399	1.21972	0	0.368922	0.293455	0.620759	0	-0.812414
CPLX1	0	1.85367	0	0.0454799	1.21972	0.979432	0	1.76073	0.620759	0	-0.810346
TH1L	1.20685	0.926836	0	0.852748	0	0	0	0.58691	0.620759	1.01919	-0.809717
IFRD2	8.44798	9.26836	2.26217	0.579868	0	0.979432	0.368922	0.880364	2.48304	3.56716	-0.805479
SDR39U1	2.41371	2.78051	0.754057	0.568498	0	0	0	0.293455	0.931139	2.49135	-0.799648
PPP2R4	4.82742	5.56101	0	1.11426	3.65916	0	0.737844	1.76073	2.79342	1.24567	-0.797689
ST13	1.20685	3.70734	3.01623	3.09263	0	0	0	0	0	0.0566216	-0.797128
CREB3L2	1.20685	0	0	0.727678	0	0	0.368922	0.293455	0	0.113243	-0.796428
HMG20B	3.62056	0	0	2.28536	1.21972	0.979432	1.47569	1.17382	0.931139	1.24567	-0.792868
PIM3	1.20685	0	1.50811	0.363839	0	0	2.58245	0.58691	0.620759	1.69865	-0.78377
NOSIP	2.41371	6.48785	0	0.784528	2.43944	0	0	0.58691	0.31038	0.169865	-0.783636
TPP1	0	0.926836	0	1.88741	0	0.979432	0	0.880364	0.31038	0.905945	-0.780687
PDHX	0	3.70734	1.50811	3.74072	0	0.979432	0	0.58691	0	0.283108	-0.776454
PAFAH1B2	6.03427	0.926836	0.754057	0.818638	1.21972	0	0.737844	0.58691	1.24152	0.452972	-0.773965
IRAK3	1.20685	0	0.754057	0.579868	1.21972	0	0.368922	0	0	0.0566216	-0.773701
MARCH8	0	1.85367	0.754057	0.0909597	0	1.95886	0	0.880364	2.17266	4.69959	-0.773124
RAP1A	1.20685	0.926836	0.754057	1.19385	0	0	0	0	0.31038	0.792702	-0.772533
ABTB1	2.41371	0	0.754057	0.795898	1.21972	0	5.53383	0.880364	0.931139	0.566216	-0.768954
SLC25A44	0	1.85367	0.754057	0.568498	0	0.979432	0	1.17382	0.31038	1.24567	-0.767022
CRIM1	2.41371	0.926836	0.754057	3.26318	0	0	0	0.293455	0	0.622837	-0.765881
GSS	1.20685	0.926836	1.50811	0.818638	0	0	0.368922	2.93455	0.31038	11.4376	-0.764567
RNF146	1.20685	2.78051	0	1.69413	0	0	0	0.58691	0	0.226486	-0.76083
PDLIM7	0	0	0	0.613978	1.21972	0.979432	1.10677	0.293455	0.31038	0	-0.760274
MAFK	9.65484	2.78051	0	0.0795898	0	0	0	2.34764	1.24152	1.75527	-0.756793
ATG4B	1.20685	0	0	0.181919	0	0	0.737844	0.58691	0.620759	0.226486	-0.755134
IARS	1.20685	2.78051	0.754057	0.693568	1.21972	0	0	0.58691	0.620759	0.396351	-0.753188
EIF3L	22.9302	9.26836	2.26217	3.87716	1.21972	0.979432	0.368922	3.228	3.1038	3.51054	-0.751366
CDC37	3.62056	6.48785	0	0.977817	3.65916	0	0	0.293455	0.620759	0.0566216	-0.750275
IPO4	1.20685	0.926836	1.50811	2.94482	3.65916	0.979432	1.84461	1.76073	0.931139	0.73608	-0.749212
GDI2	1.20685	1.85367	2.26217	0.511649	1.21972	0	0	0	0.31038	0	-0.747738
RPS6KA4	4.82742	0	0.754057	0.920967	0	0	1.10677	0.58691	1.5519	0.849323	-0.738255
LAMA5	2.41371	2.78051	0.754057	1.22796	1.21972	0	0.368922	1.17382	1.5519	0.509594	-0.737614
ARHGAP27	1.20685	0	0	0.318359	0	0	0.368922	0.880364	0.931139	1.13243	-0.734339
ERCC3	8.44798	0	0	0.932337	0	0	0.737844	0.880364	1.24152	0.452972	-0.733002
ISYNA1	1.20685	0	0	0.0227399	0	0	0.368922	0.880364	0.931139	0.396351	-0.731448
PELP1	4.82742	0	0.754057	0.966447	1.21972	0	1.47569	0.58691	0.931139	0.113243	-0.731381
DAXX	3.62056	1.85367	0	0.716308	0	0	0	0.58691	0.31038	0.169865	-0.729047
RFNG	2.41371	0	0.754057	1.137	2.43944	0	2.58245	0.293455	0	0.226486	-0.724424
TOB2	0	2.78051	2.26217	2.22851	0	1.95886	0	0	0.31038	0.396351	-0.724372
TET2	0	0.926836	0	0.716308	0	1.95886	0	1.76073	0.931139	0.622837	-0.720601
GTPBP6	1.20685	0	0	0.181919	2.43944	0	1.10677	0.58691	0.31038	0.0566216	-0.719439
PTDSS1	3.62056	0.926836	0	1.26207	0	0	0	1.17382	0.931139	1.92513	-0.718768
NXF1	1.20685	0	0	1.44399	0	0	6.6406	1.17382	0.620759	4.69959	-0.717832
ZNF512B	3.62056	0	0	0.10233	0	0	0.368922	0.880364	0.620759	0.283108	-0.713992
SENP3	6.03427	0	0	0.363839	0	0	2.21353	2.64109	3.1038	0.73608	-0.713004
TBC1D13	0	0	0.754057	0.909597	2.43944	0.979432	1.10677	0.58691	0.620759	0.622837	-0.712716
CALR	26.5508	0	0.754057	1.73961	0	0.979432	1.84461	1.76073	2.79342	3.22743	-0.709319
RSC1A1	1.20685	0.926836	0	0.523018	0	0	0	0.880364	1.5519	1.07581	-0.707383
SUPT16H	2.41371	0.926836	0.754057	0.636718	0	0	0.368922	0.58691	1.24152	0.679459	-0.706619
HERPUD1	3.62056	3.70734	3.77028	2.26262	0	1.95886	0.368922	7.33637	3.1038	10.475	-0.704577
PLXND1	1.20685	1.85367	0.754057	0.682198	1.21972	0	0.368922	1.17382	1.24152	0.226486	-0.703452
TRAK2	0	1.85367	1.50811	0.636718	0	8.81489	0	0.880364	1.24152	2.32148	-0.70062
GADD45A	0	0	0.754057	3.19496	2.43944	2.9383	1.47569	0.58691	0.620759	0.396351	-0.695554
GTSE1	1.20685	0.926836	0	0.204659	1.21972	0	0	0.293455	0	0	-0.694291
ASB6	6.03427	0	0	0.0568498	3.65916	0	1.84461	0.293455	1.5519	0.509594	-0.693082
INPPL1	2.41371	0	0	1.19385	0	0	1.47569	0.880364	0.31038	0.283108	-0.691637
MGAT4B	7.24113	0	0	0.193289	6.0986	0	1.10677	0.880364	0.31038	0.509594	-0.688742
SEC31B	1.20685	0.926836	0.754057	0.204659	0	0	0	0	0	0.113243	-0.686891
RGP1	1.20685	0	0	0	0	0	1.10677	1.46727	0.31038	0.73608	-0.68559
MTG1	3.62056	1.85367	2.26217	0.784528	0	0	0	0	0	0.0566216	-0.684143
POLR2J	1.20685	10.1952	2.26217	0.523018	4.87888	4.89716	1.10677	1.46727	3.41418	2.71783	-0.676573
WDR26	1.20685	2.78051	0.754057	0.966447	1.21972	1.95886	0	2.34764	5.89721	1.98175	-0.673165
SWAP70	1.20685	0	0	0.13644	0	0	0.368922	0.293455	0	0.452972	-0.67171
GOT1	0	4.63418	2.26217	0.261509	1.21972	3.91773	0.368922	0.58691	0.931139	2.32148	-0.670307
PYCR2	0	0	0.754057	0.10233	2.43944	0.979432	1.84461	0.293455	0.620759	0.169865	-0.66879
TPRKB	0	0.926836	0	0.375209	0	1.95886	0	0.293455	0.620759	2.26486	-0.666649
EEF1D	9.65484	7.41468	3.01623	2.05796	7.31832	0	0	0	0.31038	0	-0.665623
PDCD6IP	1.20685	0	0	0.841378	0	0	0.737844	0.293455	0.31038	0.283108	-0.665064
LSMD1	0	6.48785	4.52434	1.30755	2.43944	2.9383	0.737844	3.52146	4.03494	2.77446	-0.661397
TBC1D5	1.20685	0	0.754057	1.22796	0	0	0.368922	0.293455	0	0.113243	-0.659203
MUDENG	0	0	1.50811	1.33029	0	0.979432	0	0	0	0.792702	-0.658433
PPP1R15B	8.44798	0.926836	0.754057	0.466169	0	0	0	0.58691	0.620759	0.849323	-0.655796
RTN3	1.20685	1.85367	1.50811	0.909597	0	7.83546	0	2.64109	4.96608	6.11513	-0.655404
HEXDC	0	0.926836	0.754057	0.613978	0	5.87659	0	2.05418	0	1.41554	-0.655243
SHARPIN	0	0	0	0.0341099	0	1.95886	1.47569	0.293455	0	1.01919	-0.654242
LRRC42	3.62056	1.85367	1.50811	0.306989	1.21972	0	0.368922	0.880364	0.620759	0.226486	-0.654081
AXL	2.41371	0.926836	0.754057	0.10233	0	0	0	0	0.620759	0.283108	-0.653899
ZMYM6	0	0	0	0.17055	1.21972	0.979432	0.737844	0.58691	0.31038	0.283108	-0.652191
RNF25	2.41371	1.85367	0	0.477539	0	0	0.368922	0.293455	0.620759	0.452972	-0.652099
NF1	2.41371	0.926836	0	1.27344	0	0	0	0.58691	0.31038	0.226486	-0.651686
KLF7	1.20685	0	0	0.0568498	1.21972	0	0	0.293455	0.31038	0	-0.65148
CNPY3	2.41371	0	0	0.409319	1.21972	0	0.368922	2.34764	1.86228	0.339729	-0.650986
BSG	18.1028	23.1709	0.754057	0.272879	173.2	12.7326	36.1544	25.5306	19.2435	5.2658	-0.64885
LPGAT1	0	0.926836	1.50811	0.682198	0	7.83546	0	1.46727	1.24152	2.49135	-0.644722
SNRK	0	0.926836	0.754057	0.341099	0	3.91773	0	0.880364	1.5519	0.679459	-0.641232
FNBP4	3.62056	0	0	0.795898	0	0	0.368922	0.880364	0	0.396351	-0.63852
TCP1	0	0	0.754057	0.204659	1.21972	5.87659	4.42706	1.76073	3.1038	3.22743	-0.636754
AAMP	6.03427	2.78051	2.26217	2.21714	0	0	0.368922	8.21673	5.27646	5.2658	-0.636707
MTMR14	0	0.926836	0	1.48947	0	0	0	0.880364	0	1.01919	-0.635622
KBTBD7	0	0	0	0.10233	0	0.979432	0.368922	0.293455	0	1.18905	-0.635356
HMGCR	0	0	1.50811	0.909597	0	0.979432	0	0	0	1.01919	-0.634815
L3MBTL2	0	0	3.01623	0.14781	1.21972	1.95886	1.47569	0.58691	0.931139	0.113243	-0.634618
SLC20A1	2.41371	1.85367	1.50811	0.682198	1.21972	0	0.368922	0.880364	0.620759	1.41554	-0.634006
RAI1	4.82742	0	0	0.0454799	1.21972	0	1.47569	0.293455	0.931139	0.169865	-0.633729
RELB	2.41371	0	0	0.13644	0	0	0.368922	0.293455	0	0.226486	-0.625782
MCL1	19.3097	1.85367	3.01623	2.09207	3.65916	0	0.737844	2.64109	4.96608	2.54797	-0.625038
ACADVL	10.8617	19.4635	9.04868	1.97837	6.0986	5.87659	0.368922	2.05418	4.03494	6.05851	-0.624801
PAK1	2.41371	4.63418	0.754057	1.5918	0	0	0	0	1.24152	2.095	-0.624458
RGL1	0	0.926836	0.754057	0.523018	1.21972	3.91773	0	0	0.31038	1.52878	-0.623869
CSNK1G2	1.20685	0.926836	0	0.0341099	2.43944	0	4.79599	3.81491	3.41418	0.962566	-0.62269
WNT9A	3.62056	0	0	0.0341099	0	0	0.737844	2.34764	0.931139	0.73608	-0.620617
TFRC	3.62056	2.78051	1.50811	2.75153	0	0.979432	0	0.58691	2.48304	3.73702	-0.620354
CCDC90B	1.20685	0	0	0.659458	0	0	1.47569	0	0	1.24567	-0.619789
ENOPH1	0	0	3.77028	1.34166	0	0.979432	0.737844	0	0	0.113243	-0.619337
PHLDB1	2.41371	0.926836	0.754057	0.591238	1.21972	0	1.84461	0.293455	1.86228	0.169865	-0.61902
U2AF2	2.41371	0	0	0	0	0	4.05814	0.880364	3.41418	1.24567	-0.618897
RASAL2	0	0.926836	0	0.955077	0	0.979432	0	0.293455	0	0.113243	-0.616419
GDE1	0	1.85367	0	1.33029	0	3.91773	0.368922	2.05418	2.17266	1.52878	-0.616226
PRKAB2	0	0.926836	0.754057	0.295619	0	0.979432	0	0	0.620759	0.0566216	-0.615794
EDEM1	2.41371	0	0	1.31892	0	0	0	2.05418	0.31038	2.37811	-0.612251
MKL1	1.20685	0	0	0.261509	0	0	1.10677	0.58691	0.931139	0.226486	-0.611713
TRIM3	0	0	0	0.13644	1.21972	0.979432	1.84461	0.58691	1.86228	0.226486	-0.610741
FDFT1	0	2.78051	3.01623	6.64006	1.21972	0.979432	0	0	0	0	-0.609436
PPP2R2A	1.20685	0	0	1.04604	1.21972	0	1.10677	0	0	0	-0.608836
ANKRD52	2.41371	2.78051	0	2.39906	0	0	0	0	0	0.0566216	-0.608685
GATAD1	1.20685	0	0	0.14781	0	0	2.58245	0.58691	0.620759	3.22743	-0.608173
PYGB	3.62056	0.926836	0	0.204659	0	0	0	2.93455	2.17266	0.622837	-0.606911
HADHA	21.7234	12.9757	2.26217	2.72879	1.21972	0	0	0	0.31038	0.622837	-0.605609
ZC3H7B	3.62056	0.926836	1.50811	0	0	0	0	0.58691	1.24152	4.4731	-0.60516
PAK1IP1	0	0	1.50811	2.80838	0	0.979432	0	0	0	0.679459	-0.605068
GABRP	27.7577	0	0	0.0454799	0	0	0.737844	0.58691	0.620759	0	-0.604557
WDR6	0	1.85367	0.754057	1.09152	2.43944	0.979432	0	1.76073	0.931139	0.566216	-0.604209
RARA	1.20685	0	0	0.1137	0	0	0.737844	0.58691	0.31038	0.0566216	-0.602703
ENG	0	0	0	0.0454799	0	0	0.368922	0.293455	0	0.283108	-0.6014
SPRYD3	3.62056	0	0.754057	0.17055	0	0	0.737844	0.293455	0.620759	0.0566216	-0.600679
NES	6.03427	0.926836	0.754057	0.238769	3.65916	0	1.47569	0.58691	0.31038	0.0566216	-0.599981
TNFRSF12A	16.896	0	1.50811	0.1137	0	0	1.10677	0	0.931139	0.452972	-0.599345
ATAD3A	1.20685	1.85367	0	0.227399	0	0	0.737844	0.880364	0.931139	1.3023	-0.597358
ZDHHC18	0	0	0	0.0909597	0	0.979432	0.737844	0.293455	0	0.169865	-0.596731
MAP2K3	8.44798	0.926836	0	1.2507	0	0	8.11628	4.98873	4.96608	1.35892	-0.595863
RNF149	0	0	0	0.0341099	0	0.979432	0	1.46727	0	1.24567	-0.593212
BAT5	0	0	3.01623	2.54687	4.87888	2.9383	14.7569	2.64109	3.1038	2.26486	-0.592619
ADCY4	1.20685	0	0.754057	0.306989	0	0	0.737844	0	0.620759	0.0566216	-0.592317
ANAPC2	2.41371	1.85367	1.50811	0.0227399	0	0	0	0	0	0.113243	-0.590973
PRKRA	0	1.85367	0	2.3081	0	0.979432	0	2.93455	1.5519	3.51054	-0.590485
SAFB	6.03427	2.78051	0.754057	0.523018	0	0.979432	1.47569	2.05418	2.79342	1.24567	-0.58889
RRP9	1.20685	0	0	0.0909597	1.21972	0	1.84461	0.293455	0.31038	0.0566216	-0.587087
INCA1	0	0	1.50811	2.09207	2.43944	0	0.368922	0	0	0	-0.586254
TM2D3	0	0	0	0.13644	0	0	0.737844	1.17382	0	1.13243	-0.585541
FBXL6	1.20685	0	0	0.0795898	0	0	0	0.293455	0.31038	0.396351	-0.585513
NGRN	0	6.48785	0.754057	1.42125	1.21972	0.979432	0	0	0.620759	0.339729	-0.584661
HSPA14	0	0.926836	0.754057	0.557128	0	0.979432	0	0	0	0	-0.583217
GZF1	0	0	0	0.0341099	0	0.979432	0	0.58691	0	0.849323	-0.583143
YKT6	0	0.926836	0	0.864118	1.21972	1.95886	2.21353	2.34764	2.17266	0.339729	-0.581865
SIGIRR	1.20685	0	0	0.15918	0	0	0.368922	1.17382	0	1.35892	-0.581459
ILVBL	2.41371	2.78051	2.26217	1.31892	1.21972	0	0.737844	0.880364	0.620759	1.98175	-0.580804
ACER2	0	0	0	0.0227399	0	0.979432	0	0.880364	0	0.566216	-0.578995
EEPD1	0	0.926836	0.754057	0.306989	0	0	0	0	0.31038	0.566216	-0.577049
KIF13B	3.62056	0	2.26217	2.31947	0	0	0	0	0	0.339729	-0.575665
PAFAH1B1	2.41371	2.78051	2.26217	3.26318	2.43944	3.91773	0	0.880364	0	1.64202	-0.575421
ZMIZ2	1.20685	0	0	0.193289	0	0	0.368922	1.46727	1.5519	0.622837	-0.573851
TOMM34	0	0	0	0.363839	0	0.979432	0.368922	0.293455	0	0.226486	-0.571316
BBS2	0	0.926836	0	0.397949	0	0	0	0.293455	0	0.452972	-0.571248
PSMC5	0	0.926836	0	0.0227399	0	4.89716	2.21353	6.45601	11.484	4.35986	-0.57048
PUF60	1.20685	3.70734	0	0.841378	9.75776	4.89716	5.53383	2.34764	4.34532	0.792702	-0.570147
CX3CL1	10.8617	0	0	2.31947	0	0	0	0.58691	0.31038	0.452972	-0.568746
ZBTB48	0	0	0	0.568498	1.21972	0.979432	0	0.880364	0	0.0566216	-0.568615
SOCS3	7.24113	0	0	0.0682198	0	0	1.84461	1.46727	2.79342	0.0566216	-0.568173
DST	0	1.85367	1.50811	1.60317	0	0	0	0.293455	0	1.64202	-0.566803
PTGR2	1.20685	0	0.754057	1.15974	0	0	0	0.293455	0.31038	6.00188	-0.566493
GSTZ1	1.20685	1.85367	3.01623	0.397949	0	0	0	2.34764	1.5519	20.3271	-0.565784
ETF1	7.24113	0	0	0.557128	1.21972	0	2.58245	0.293455	0.931139	1.07581	-0.565267
TMEM85	2.41371	4.63418	1.50811	2.35358	0	3.91773	0	1.17382	2.79342	3.00094	-0.564229
CLTB	10.8617	4.63418	0.754057	1.61454	4.87888	0	0	1.17382	5.27646	1.5854	-0.563895
AKAP9	2.41371	0	2.26217	1.21659	0	0	0	0	0	0.73608	-0.562887
ISCU	0	4.63418	0	3.08126	2.43944	0	0	0.293455	0	0	-0.56249
TSC22D4	1.20685	0	0	0.625348	1.21972	0	0	0.293455	0	0	-0.562395
PIK3C2A	2.41371	0	2.26217	1.19385	0	0	0	0	0	2.66121	-0.560782
PCGF6	2.41371	1.85367	0	0.477539	4.87888	0	0	0.293455	0	0	-0.559938
RAI14	1.20685	0	0	0.204659	0	0	0	0.58691	0.620759	0.73608	-0.559741
ARAF	4.82742	8.34152	3.77028	1.10289	1.21972	2.9383	0	2.93455	1.5519	2.54797	-0.559618
BMP1	1.20685	0	0	0.1137	0	0	1.47569	3.81491	3.1038	0.396351	-0.559074
FBXO6	3.62056	0	0	0.682198	3.65916	0.979432	1.10677	1.17382	2.17266	0.509594	-0.558794
FN3KRP	0	0	2.26217	1.33029	1.21972	0.979432	0	0	0	0	-0.556153
ALPL	0	0	0.754057	0	0	4.89716	1.10677	0.293455	1.24152	3.28405	-0.555307
ACE	4.82742	0	0	0.0454799	0	0	0	2.34764	2.17266	4.07675	-0.553233
SHF	1.20685	0	0	0.13644	0	0	0	0.293455	0.31038	0.226486	-0.552982
BZW2	2.41371	6.48785	0.754057	1.98974	1.21972	0	0	0.880364	0.931139	0.169865	-0.552745
MCCC2	4.82742	0	0	0.830008	0	0	0.737844	0.880364	1.5519	3.62378	-0.5524
SSR3	0	0.926836	0.754057	2.03522	0	2.9383	1.10677	5.28219	2.17266	10.7015	-0.551997
STRN4	2.41371	0	0.754057	0.0227399	0	0	1.47569	0.880364	0	1.07581	-0.551795
ANP32E	0	0	1.50811	1.38714	1.21972	19.5886	0	0.58691	2.17266	1.35892	-0.551676
IVNS1ABP	0	0.926836	1.50811	0.852748	0	0.979432	0.737844	1.17382	3.1038	16.9298	-0.549319
RCAN2	0	1.85367	0	0.216029	1.21972	0.979432	0	0	0.31038	0	-0.548669
TYK2	0	0	2.26217	0.272879	0	0.979432	1.84461	0.293455	0.931139	0.396351	-0.54805
NKX6-2	2.41371	0.926836	0	0.0454799	0	0	0.368922	0.58691	0.620759	0	-0.547943
COG8	3.62056	0	1.50811	0.10233	1.21972	0	8.11628	0.880364	0.31038	1.75527	-0.546739
ART4	1.20685	0	1.50811	2.58098	0	0	0.368922	0.293455	0.31038	2.77446	-0.546069
CNKSR3	0	0	0.754057	0.602608	0	0	0.737844	0	0	0.226486	-0.544485
EIF4A2	0	0	0	0.0227399	0	16.6503	0	7.92328	0.31038	12.4001	-0.543837
GRAMD4	1.20685	0	0	0.15918	0	0	1.10677	0	0.931139	0.679459	-0.543827
HCFC1	3.62056	0	0	0.363839	0	0	0	1.17382	1.24152	0.792702	-0.5436
GRWD1	1.20685	0	1.50811	0.1137	0	0	0.737844	0.293455	1.24152	0.169865	-0.543165
NOXA1	0	1.85367	0	1.0233	0	0	0	0.58691	0	0.226486	-0.542252
DNAJB12	1.20685	0	2.26217	1.14837	0	0	0	0	0	0.283108	-0.542016
IFT20	1.20685	0	0	0.659458	0	0	0	0.293455	0	0.113243	-0.541176
SGSM2	6.03427	0	0	0.909597	2.43944	0	0.737844	0.293455	1.24152	0.849323	-0.540984
DARS	4.82742	0	2.26217	4.20689	2.43944	0	2.21353	1.17382	1.24152	3.96351	-0.540504
TMOD3	0	0	0.754057	5.7532	0	0.979432	0.368922	0.293455	0	0.113243	-0.540381
PDE9A	0	0	0	0.204659	0	0.979432	0	0.880364	0	0.396351	-0.539822
SLC37A4	0	2.78051	1.50811	0.227399	0	0.979432	0	0.293455	0.31038	4.69959	-0.539104
RBM45	0	0	0	0.0454799	0	2.9383	0	1.46727	0	1.52878	-0.538139
MXRA7	0	0	0.754057	0	0	0.979432	0.737844	0.293455	0.931139	0.226486	-0.537695
TMC4	16.896	0	0	0	1.21972	0	0	0.293455	0.620759	0.452972	-0.537596
CD99L2	0	3.70734	0	0.375209	1.21972	0	0	1.46727	0.931139	0.452972	-0.537394
MPP5	0	0	0.754057	0.875487	0	0.979432	0	0	0.31038	1.5854	-0.536088
DAG1	8.44798	2.78051	2.26217	1.19385	2.43944	0	5.90275	2.05418	4.34532	0.113243	-0.535083
SSH2	0	0	1.50811	2.25125	0	0	0.368922	0	0	0.113243	-0.533027
KPTN	1.20685	0	0	0.193289	0	0	1.84461	0.293455	0.931139	0.452972	-0.532672
ENHO	1.20685	0	0	1.21659	0	0	2.58245	1.46727	0.620759	0.0566216	-0.53141
IRF6	6.03427	0	0.754057	0.13644	0	0	0	1.76073	1.86228	3.6804	-0.530326
MAN1B1	0	0	0.754057	0.625348	1.21972	0.979432	1.10677	0.293455	0.620759	0.849323	-0.528784
ASB1	0	0.926836	1.50811	0.579868	0	0	0	0	0.31038	0.566216	-0.528598
C2CD2L	0	0	0	0.1137	0	0.979432	1.84461	0.58691	0	0.113243	-0.527096
GALNT2	1.20685	0.926836	2.26217	0.216029	0	0	1.10677	0.58691	2.48304	0.849323	-0.526916
ST8SIA1	0	0.926836	0	0.0682198	0	1.95886	0	0.58691	0	0.962566	-0.526046
PPAPDC2	1.20685	0	0.754057	1.08015	0	0	0	0.293455	0	0.622837	-0.524208
ADIPOR1	0	2.78051	2.26217	1.78508	2.43944	3.91773	2.95138	0.58691	0	0.566216	-0.523599
THBS1	3.62056	0	0	0.238769	1.21972	0	0.737844	0	0.931139	0.509594	-0.522988
PIP4K2B	0	2.78051	0	0.13644	1.21972	2.9383	0	0.58691	0.31038	0.226486	-0.522663
ST6GALNAC6	2.41371	0	0	0.432059	0	0	2.58245	1.76073	0.31038	0.0566216	-0.521358
FBRSL1	0	0	0.754057	1.01193	1.21972	1.95886	0	0.293455	0	0.226486	-0.520642
LRIG2	0	0.926836	0	0.0682198	1.21972	2.9383	0	0.58691	0.620759	0.509594	-0.519431
ABTB2	6.03427	0	0	0.0795898	0	0	0.368922	0.880364	0.31038	0.0566216	-0.519191
RSL1D1	0	0	0	0.216029	0	4.89716	3.3203	1.76073	0.31038	0.396351	-0.518275
MCM5	1.20685	1.85367	0.754057	0.375209	2.43944	0	0	0	0.620759	0.113243	-0.517951
STX2	0	0	0	0.841378	0	0	0.737844	0.293455	0	0.396351	-0.517872
CTBP2	0	0	0	0.306989	0	0.979432	0.368922	0.293455	0	0.113243	-0.516063
TUBB6	4.82742	0.926836	0	2.7629	0	0	0.368922	0.293455	0	0	-0.515757
AMMECR1L	2.41371	0	0	0.227399	0	0	0	1.76073	1.5519	0.792702	-0.515608
FXR1	2.41371	3.70734	0.754057	0.341099	0	0	0	0	0	0.169865	-0.514379
TCTA	8.44798	0	0	0.613978	1.21972	0	0	0.293455	0.31038	0.396351	-0.512992
SPOPL	0	0	2.26217	0.852748	1.21972	0	0.737844	0	0	0	-0.512661
LRFN4	4.82742	0	0	0.14781	1.21972	0	0	0.58691	0.620759	0	-0.512577
STK40	14.4823	3.70734	2.26217	5.85553	0	0.979432	0	1.46727	3.41418	9.85215	-0.512408
ARNTL	0	0	0	0.363839	0	0.979432	0	0.58691	0	0.339729	-0.512154
ZMYM6	0	0	0	0.13644	0	0.979432	0.737844	0.58691	0.31038	0.283108	-0.51207
ARHGEF9	0	0	0	0.15918	0	0	0.368922	0.293455	0	0.113243	-0.512039
VTI1B	0	0	0.754057	0.420689	1.21972	0.979432	0	0	0.31038	0.0566216	-0.511798
APBB1	0	2.78051	1.50811	1.14837	4.87888	3.91773	0	0.293455	0	0.679459	-0.510552
CD302	0	0	3.01623	1.68276	0	0.979432	0	0	0	0.283108	-0.509927
EFHD2	6.03427	0	0	1.27344	1.21972	0	1.10677	0.58691	1.86228	0.226486	-0.509874
GSPT1	1.20685	1.85367	1.50811	1.12563	1.21972	0.979432	0	0	0	0.73608	-0.509309
STOM	31.3782	1.85367	4.52434	10.2898	3.65916	0	0.368922	0.880364	0.31038	0.0566216	-0.50812
THBS3	1.20685	0	0	0.15918	0	0	0.368922	0	0.31038	0.169865	-0.506821
GUCY1A3	0	0	0	0.261509	0	0.979432	0	0.293455	0	0.679459	-0.505872
RRAS2	2.41371	0	0	1.44399	0	0	0	0.58691	0	2.26486	-0.504951
RAD23B	2.41371	0.926836	0	1.14837	0	0	0	0	0	0.0566216	-0.503534
SMC5	0	0.926836	0	0.955077	0	0	0	0.293455	0	0.0566216	-0.502026
NHSL1	0	0	0	0.329729	0	0.979432	0	0.293455	0	0.622837	-0.50146
TAOK3	0	0.926836	0.754057	0.250139	0	0	0	0	0	0.0566216	-0.500456
UBXN6	0	2.78051	0	1.43262	3.65916	3.91773	0	1.76073	2.79342	2.20824	-0.499959
AZGP1	1.20685	0	0	0.454799	0	0	0	10.8578	0	4.18999	-0.499636
PCNXL3	3.62056	0	1.50811	0.409319	0	0	0.368922	0.293455	2.17266	0.73608	-0.499127
UGGT1	0	0	1.50811	0.216029	0	0.979432	1.47569	0	0	0.113243	-0.498184
USP21	0	0	0.754057	0.557128	0	5.87659	0	0.293455	0.31038	1.86851	-0.498154
LCP2	0	0	0	0.648088	0	0	0.368922	0.58691	0	0.169865	-0.49751
LEMD2	0	0	0.754057	0.613978	1.21972	0.979432	1.84461	1.76073	1.5519	0.339729	-0.497019
UBR1	0	0	1.50811	0.432059	0	1.95886	0	0	0	0.962566	-0.496094
MAGED2	1.20685	0	0	1.30755	2.43944	0	2.21353	0	0.31038	0.113243	-0.494768
CTPS	0	1.85367	0.754057	0.0909597	0	0	0	0.293455	2.79342	1.3023	-0.494671
TARSL2	0	0	0	0.0909597	0	0.979432	0	0.58691	0	0.283108	-0.494354
HIPK1	2.41371	0	0	0.864118	0	0	0	0.880364	0.931139	1.75527	-0.494001
SBNO2	9.65484	0.926836	0	0.704938	0	0	0.737844	0.880364	1.5519	0	-0.493634
USP7	8.44798	0	0	0.488909	1.21972	0	0	0.293455	0.31038	0.0566216	-0.493241
TAF12	0	0	0	0	1.21972	1.95886	1.47569	0	0.931139	0.169865	-0.492908
PPME1	1.20685	0	0.754057	1.97837	0	0	0.737844	0.880364	0.620759	0.962566	-0.491006
POMT1	0	0.926836	1.50811	1.72824	0	0.979432	0	0.293455	0	0.0566216	-0.489212
RANBP3	0	0.926836	0	2.68331	1.21972	0	0	0.58691	0	0	-0.48882
INPP5A	0	0.926836	0	0.227399	0	0	0	0.293455	0.31038	0.226486	-0.487275
SPRYD4	0	0	0	0.0568498	0	1.95886	0	0.58691	0	1.01919	-0.487067
PSD3	0	0	1.50811	2.6492	0	1.95886	0.368922	0	0	0.0566216	-0.487027
CDC42SE2	1.20685	0	0	0.511649	1.21972	0	0	0.293455	0.31038	0	-0.487004
PDCD6	0	1.85367	0	0.568498	2.43944	0	0	0.293455	0	0	-0.486984
REXO4	0	3.70734	0	0.13644	0	0	0	1.17382	1.86228	0.622837	-0.486795
CCDC49	0	0.926836	0	0.716308	0	0.979432	0	0	0	0.169865	-0.486611
CYGB	0	0	0	0.0341099	1.21972	0	0.737844	1.76073	0.620759	0	-0.486471
RAB5A	1.20685	1.85367	0.754057	2.41043	1.21972	4.89716	0	1.46727	0.931139	5.20918	-0.485549
ISOC1	1.20685	0	2.26217	0.648088	0	0	0	0	0	0.113243	-0.48495
MINA	0	0.926836	0	0.1137	0	0	0	0.58691	0.931139	1.75527	-0.484718
EDC4	0	0.926836	2.26217	0.454799	1.21972	4.89716	0	1.76073	1.5519	0.452972	-0.484664
SMYD1	0	2.78051	0	0	0	1.95886	0	0.58691	0.620759	0.169865	-0.484657
LRPAP1	0	1.85367	3.77028	1.3644	2.43944	3.91773	0	0.58691	0.931139	3.51054	-0.484653
KLF12	0	0.926836	0.754057	0.204659	0	0	0	0	0	0.452972	-0.484128
AP4B1	0	1.85367	0	0.682198	0	0	0	1.17382	1.24152	2.71783	-0.483981
CSNK1G3	1.20685	0	0.754057	0.295619	0	0	0	0	0	0.0566216	-0.482388
STAT3	3.62056	0	0	2.91071	0	0	2.21353	3.228	1.86228	0.396351	-0.482291
APH1B	0	0.926836	0	0.329729	0	0.979432	0	0	0	0.339729	-0.481656
ACVR1	0	0.926836	0	0.261509	1.21972	0	0	0.58691	0	0	-0.480581
FBXO32	0	0.926836	0	0.739048	1.21972	0	0	1.17382	0.31038	0.169865	-0.478217
TSC1	0	0.926836	0	0.488909	0	4.89716	0	0.58691	0.31038	0.509594	-0.478154
CUL7	0	0	0	0.761788	0	0.979432	0.737844	0.880364	0.31038	0.169865	-0.478153
AFTPH	3.62056	0	0	0.909597	1.21972	0	0	0.880364	0.620759	0.566216	-0.477708
APH1A	14.4823	0.926836	1.50811	2.58098	0	0	0	0.58691	0	0.566216	-0.477236
AGFG1	0	0.926836	0	0.704938	0	0.979432	0	0	0.31038	0.452972	-0.477137
DDB1	6.03427	1.85367	1.50811	1.22796	6.0986	3.91773	3.68922	3.81491	3.41418	1.92513	-0.47585
POU6F1	0	0	0	0.17055	0	0	0.737844	0.880364	0	0.169865	-0.474884
SMARCA4	4.82742	0.926836	0	0.250139	0	0	0	0.293455	0.31038	0	-0.474304
MLEC	6.03427	0	0.754057	0.409319	0	0	0	3.228	4.34532	11.7773	-0.473395
MDM2	0	0	0	0.14781	0	0	2.58245	0.58691	0	1.52878	-0.472841
CPSF6	0	0	0.754057	2.22851	0	1.95886	0	0.293455	0	0.622837	-0.472796
FBXL17	0	1.85367	0.754057	0.602608	0	0	0	0	0	0.0566216	-0.472662
DGCR6	3.62056	13.9025	6.78651	0.557128	1.21972	0.979432	0	1.46727	0.931139	0.509594	-0.470283
TJAP1	3.62056	0	0	0.341099	0	0	1.47569	0.58691	2.17266	0.169865	-0.470142
ARID4B	2.41371	0.926836	0	0.807268	0	0	0	0.293455	0	0	-0.469899
FOXJ3	0	1.85367	0	5.96923	2.43944	0	0	0.293455	0	0	-0.468844
SAR1B	0	4.63418	4.52434	4.02497	0	7.83546	0	2.64109	3.1038	0.905945	-0.468517
HPS1	0	0.926836	0	0.0568498	0	0	0	0.58691	0.620759	0.169865	-0.46814
NOB1	0	0	1.50811	4.41155	1.21972	0.979432	3.3203	0.293455	0.620759	0.226486	-0.465338
CEP250	0	0.926836	0	0.454799	0	7.83546	0	1.17382	1.86228	0.905945	-0.464201
CUL1	3.62056	0.926836	3.01623	1.83056	1.21972	2.9383	9.22305	1.17382	2.17266	1.13243	-0.461926
MOBKL2C	0	0.926836	0	0.250139	1.21972	0.979432	0.368922	0.293455	0	0.0566216	-0.46058
ACBD4	0	0	0	0.0682198	0	0	0.368922	0.293455	0	0.0566216	-0.460228
COX10	0	0.926836	0	0.0454799	0	6.85602	2.58245	5.57564	6.20759	1.5854	-0.459894
TAF1	0	0.926836	0	0.318359	0	0.979432	0	0	0	0.283108	-0.45931
ZNHIT2	0	1.85367	0.754057	0.14781	0	0	0	1.17382	1.5519	1.24567	-0.459012
SETDB1	2.41371	0	0	0.375209	0	0	0	1.76073	0	1.01919	-0.458451
CEP57	0	0	0	0.727678	0	1.95886	0	0.58691	0	0.73608	-0.457821
FSCN1	4.82742	0	0.754057	6.7765	1.21972	0	0	1.17382	0	0.283108	-0.457104
PIK3R3	0	0	0	0.204659	1.21972	0.979432	0	0.293455	0.31038	0	-0.456785
DCAF10	0	0	0	1.23933	0	0.979432	0	0.58691	0	0.169865	-0.454473
HCN4	0	0	0	0.17055	0	0.979432	0	0.58691	0	0.169865	-0.454473
TTLL12	1.20685	0.926836	0	1.28481	1.21972	0	0	0.293455	0.31038	0	-0.454404
RAD54L2	3.62056	0	0	0.0795898	0	0	0	0.293455	0.620759	0.169865	-0.453772
NT5C3L	0	0	1.50811	1.79645	1.21972	0	1.84461	0.293455	0.31038	0.226486	-0.452734
MYH8	1.20685	4.63418	0	0	0	0	0	0.880364	0.31038	0	-0.452058
GNL2	4.82742	0	0	0.500279	0	0	1.47569	0.293455	0.31038	0.169865	-0.451778
CXXC1	1.20685	0	3.01623	1.00056	1.21972	0.979432	1.10677	0.58691	1.5519	0.283108	-0.451385
PBXIP1	1.20685	2.78051	0	0.602608	3.65916	1.95886	0	6.74946	0.31038	2.43473	-0.450648
SETBP1	0	0.926836	0	0.1137	0	0	0	0.293455	0.620759	0.339729	-0.450557
CDR2L	1.20685	0	0	0.0454799	0	0	0	0.58691	0.31038	0.113243	-0.447257
APLP2	0	1.85367	4.52434	4.08182	12.1972	4.89716	5.16491	7.62982	6.20759	3.34067	-0.446715
CYP2R1	1.20685	0	0	0.864118	0	0	0	0.58691	0	0.0566216	-0.446532
TADA2A	1.20685	0	0	0.193289	0	0	0.368922	0	0.31038	0.113243	-0.446046
SLC41A1	0	2.78051	0	0.568498	0	0	0	0.293455	0.620759	0.566216	-0.445477
JOSD1	6.03427	0	0	0.363839	0	0	1.47569	0.58691	0	0.226486	-0.445361
CAMSAP1	1.20685	0.926836	0	0.13644	0	0	0	0.293455	0	0	-0.444621
CLSTN1	0	1.85367	0	5.00279	3.65916	7.83546	0	1.17382	1.5519	1.41554	-0.444224
CNN1	0	0.926836	0	0.13644	1.21972	0	0	0.293455	0	0	-0.443833
HDAC4	0	0	0	0.227399	0	0.979432	1.10677	0	0	0.113243	-0.443534
MDP1	0	0.926836	0	0.0682198	0	0	0	0.293455	0	0.339729	-0.443373
SENP7	0	0	0.754057	2.67194	0	1.95886	0	0.293455	0	0.509594	-0.442796
CRTC2	1.20685	1.85367	0	0.454799	1.21972	0	0	0.58691	0.31038	0.849323	-0.442674
ERLIN2	0	0	0	0.295619	0	1.95886	0	0.293455	0	2.66121	-0.442078
CPSF3L	8.44798	1.85367	0	0.807268	0	0	0	0	0.31038	0.226486	-0.440808
RANBP9	0	1.85367	3.01623	1.08015	0	2.9383	0	1.17382	2.17266	0.849323	-0.440417
TNFAIP6	0	0	0.754057	0.568498	0	0	0.737844	0	0	0.0566216	-0.439739
VPS8	0	0	0.754057	0.352469	0	1.95886	0	0.58691	0.31038	3.45391	-0.439445
PATZ1	0	0	0	0.397949	1.21972	0.979432	0.737844	0.58691	0	0.452972	-0.438936
FAM189A2	0	2.78051	0	0.0795898	0	0	0	1.17382	1.5519	0.226486	-0.437843
PSME4	0	0	0	0.17055	0	1.95886	6.6406	2.05418	0.620759	1.18905	-0.437482
MAN2A2	0	0	0	0.579868	1.21972	0.979432	0.368922	0	0.31038	0.0566216	-0.436122
RUNDC1	0	0	0	0.534388	0	1.95886	0	0.58691	0	0.566216	-0.434463
GPR116	0	0.926836	0	0.216029	0	0	0	0.293455	0	0.905945	-0.434005
RABEP1	0	2.78051	0	0.13644	0	0	0.368922	1.76073	1.24152	1.35892	-0.433846
TCEANC	0	0	0	0.0795898	0	0.979432	0	0.58691	0	0.113243	-0.432982
CSRNP1	13.2754	0	0	0.10233	0	0	0.368922	0.58691	0	0.0566216	-0.432917
UBE2V2	0	0.926836	2.26217	1.46673	0	0	0	0.293455	0	1.98175	-0.432849
CSE1L	1.20685	5.56101	0	1.09152	0	0.979432	0.368922	0.293455	0.620759	1.3023	-0.432623
CMTM3	1.20685	1.85367	0	1.42125	0	0	0	1.46727	1.24152	0.396351	-0.431777
ALG10B	0	0	0	2.10344	1.21972	4.89716	0	0.880364	0	0.792702	-0.431646
ELF4	0	0	0	0.17055	1.21972	0	0.368922	1.17382	1.24152	0	-0.431254
LRP10	14.4823	0	1.50811	2.55824	2.43944	0	0	0.58691	0.931139	0.962566	-0.431222
SGMS2	1.20685	0	0	0.181919	0	0	0	0.58691	0.31038	1.98175	-0.429673
RRP1B	0	0	0	0.841378	2.43944	2.9383	0	0.58691	0	0	-0.427651
SSB	1.20685	0	0.754057	0.1137	0	0	0	0	0	0.0566216	-0.427555
AMIGO3	0	0.926836	0	0.15918	0	0	0	0.293455	0	0.113243	-0.427448
DCUN1D2	0	4.63418	0	0.739048	0	0.979432	0	0.293455	0.620759	4.75621	-0.425432
PEX7	0	0.926836	0.754057	0	0	6.85602	0.368922	1.76073	1.86228	0.396351	-0.42507
ZMAT3	4.82742	0	0	0	0	0	0	0.293455	0.931139	0.226486	-0.424843
DOT1L	1.20685	0	0	0.397949	1.21972	0	0	0.880364	1.24152	0.169865	-0.424778
USP6NL	0	0	1.50811	0.636718	0	1.95886	0	0	0.620759	0.452972	-0.424341
TBC1D25	2.41371	0	0	0.10233	0	0	0	0.293455	0	0.226486	-0.423924
AS3MT	0	0	2.26217	0.0909597	0	1.95886	0	0	0	1.52878	-0.423314
SMO	0	0.926836	1.50811	0.0227399	1.21972	0	0.368922	0	1.24152	0.452972	-0.423164
SFXN1	0	0	0.754057	0.579868	0	0.979432	0	0.58691	0	2.94432	-0.422614
TACC2	0	4.63418	0	6.17389	1.21972	0	0	2.34764	0.620759	3.45391	-0.421967
RPS6KA1	0	0	0	2.41043	2.43944	0	1.47569	0.58691	0.31038	0.169865	-0.42183
ZSCAN18	0	1.85367	1.50811	1.72824	0	0.979432	0	0.293455	0.31038	0	-0.421736
TIAL1	0	0	0	0.397949	0	4.89716	0.737844	1.76073	0.31038	0.849323	-0.421482
TAF6L	0	1.85367	0	0.17055	0	0	0	0.293455	0.31038	0.0566216	-0.420257
SRPK1	4.82742	0	0.754057	1.11426	0	0	0.368922	0.880364	0	0.169865	-0.419865
TMEM69	1.20685	0	0	0.181919	0	0	0	0.293455	0	0.113243	-0.418957
TMEM43	0	0.926836	0	1.43262	1.21972	0	0	2.34764	0.620759	0.226486	-0.418622
IMMT	2.41371	5.56101	1.50811	1.67139	2.43944	3.91773	0	2.05418	5.27646	12.0038	-0.418368
MMGT1	1.20685	0.926836	0	1.21659	0	0.979432	0	0	0.620759	3.62378	-0.41798
DHRS3	2.41371	0.926836	2.26217	1.04604	1.21972	0	0	0	0.31038	0	-0.416965
SIRT4	0	0	0	0.0454799	0	0.979432	0.368922	0	0	0.169865	-0.416852
ARC	1.20685	0.926836	0	0.0454799	0	0	0	0	0	0.0566216	-0.416638
APBA3	0	0.926836	0.754057	0.216029	0	0	0	1.17382	3.1038	2.54797	-0.41598
VAMP7	1.20685	0	0	0.898227	1.21972	0	0	0.880364	0	0.339729	-0.415443
COMMD4	0	0	0	0.432059	1.21972	0	5.90275	2.64109	1.86228	0.679459	-0.415045
ANAPC1	0	0.926836	0	0.10233	1.21972	1.95886	0	0	0	0.0566216	-0.414872
VPS54	0	0	0	1.50084	1.21972	0.979432	0	0.880364	0.31038	0.283108	-0.414296
NLE1	1.20685	0	0	0.17055	0	0	0.368922	0	0.620759	0.226486	-0.414049
PHRF1	1.20685	0.926836	0.754057	0.272879	3.65916	0.979432	0	0.58691	1.24152	0.339729	-0.41373
ATP5G3	0	0.926836	0	0.181919	0	0.979432	0	0.293455	0	0	-0.413409
ODF3B	2.41371	0	0	0.227399	1.21972	0	0.737844	0	0	0	-0.412306
CHD8	0	0	0	0.830008	0	0.979432	0.368922	0.58691	0.31038	0.339729	-0.411893
PRR5	6.03427	0	2.26217	0.966447	0	0	0	0	0	0.0566216	-0.411756
ODF2	2.41371	0	0	0.227399	1.21972	0	0	0.880364	2.79342	0.452972	-0.411663
BCL6	4.82742	2.78051	1.50811	1.8533	0	0	0	1.17382	2.79342	0.73608	-0.411296
CXADR	1.20685	0	0	0.227399	0	0	0	0.58691	1.5519	1.18905	-0.411247
DAPK3	2.41371	0	0	0.0568498	0	0	2.95138	0.293455	0.620759	0.452972	-0.410998
ATP6AP2	0	0.926836	0	20.2954	0	9.79432	0	4.40182	1.5519	4.69959	-0.41067
ATXN7L3	0	0.926836	3.77028	2.49002	2.43944	6.85602	0	1.76073	4.6557	0.622837	-0.410051
PRODH	0	0.926836	0	1.11426	1.21972	0	0	0.293455	0	0.113243	-0.409668
VNN1	1.20685	0	0	0.409319	0	0	0	0.293455	0	1.86851	-0.409571
CBR4	1.20685	3.70734	0	0.693568	0	0	0	0	0	0.0566216	-0.409151
TUBA4A	0	1.85367	0	0	0	0	0	0	0.620759	0.622837	-0.408247
PVRL1	6.03427	0	0	0.659458	0	0	0	1.76073	0.620759	0.283108	-0.408243
FAM150A	1.20685	0	0	0	1.21972	0	0	0.293455	0	0	-0.408239
SLC35A5	0	0	1.50811	1.4781	0	0	0	0	0	0.0566216	-0.408214
PARP9	0	0	0	0.1137	0	0	0.368922	1.17382	0	0.226486	-0.408212
EXOC8	0	0.926836	0	0.898227	0	0	0	0.293455	0	0	-0.408165
NXT2	0	0	0.754057	0.727678	0	0	0	0	0	5.71878	-0.408141
PTPRM	0	0	0	0.0454799	0	0	0	0.293455	0	0.283108	-0.408139
ARMCX4	0	0	0	0.0341099	0	0	0	0.293455	0	0.283108	-0.408139
MANBA	0	0	0	1.28481	0	0.979432	0	0	0	1.01919	-0.408114
PFKP	1.20685	0	0	0	0	0	0	0.293455	0.31038	0	-0.407981
SYNPO2L	0	10.1952	0	0	0	0	0	0.293455	0.31038	0	-0.407981
PDE5A	0	0.926836	0	0.875487	0	0	0	0.293455	0	0	-0.407972
TYRO3	1.20685	0	0	0.10233	2.43944	0	0	0.293455	1.24152	0.0566216	-0.407819
SAMD10	0	0	0	0.0227399	0	0	0.368922	0	0	0.396351	-0.407812
PPFIBP2	0	0	0.754057	0.693568	0	0	0	0	0	0.0566216	-0.407656
EPHB1	0	0	0.754057	0	0	0	0	0	0.31038	0.339729	-0.407557
PFKFB2	0	0	0	0.329729	0	2.9383	0	1.17382	0.31038	1.3023	-0.407268
FGD3	0	1.85367	0	1.64865	0	0	0	0	0	0.113243	-0.407087
PRKD1	0	0	0	0.17055	1.21972	0.979432	0	0.58691	0	0.0566216	-0.40703
KCTD18	0	0.926836	0	0.818638	0	0	0	0	0	0.0566216	-0.406947
FUBP3	0	0	3.01623	2.66057	0	0	0	0	0	1.24567	-0.406919
SETD3	2.41371	0	0	0.272879	0	0.979432	7.00952	2.05418	0.31038	2.60459	-0.406909
LRDD	1.20685	0	0	0.523018	0	0	0	0.58691	0	0.0566216	-0.406708
METT5D1	0	0	0	0.579868	0	0	0	0.58691	0	0.509594	-0.406567
MAPK4	0	0	0.754057	0	0	0.979432	0	0	0	0.849323	-0.406537
PIAS2	0	0	0	0.0227399	0	0.979432	0	0	0	0.849323	-0.406537
TRAF5	0	0	0	0.602608	0	0	0	0.293455	0	0.339729	-0.406443
INADL	0	0	0	0.17055	0	0	0	0.293455	0	0.339729	-0.406443
AGFG2	0	0	0	0.0568498	0	0	0	1.46727	0	1.69865	-0.406443
LETMD1	0	0	3.77028	3.2177	0	0	0	0	0	0.113243	-0.406137
SUPT6H	0	1.85367	0	0.625348	1.21972	1.95886	1.47569	2.64109	4.6557	0.679459	-0.40605
LDLRAP1	0	0.926836	0	0	0	0	0	0.293455	0.620759	0.0566216	-0.405814
OTUB1	0	3.70734	0	0.534388	3.65916	1.95886	2.58245	2.93455	2.79342	1.64202	-0.40568
ARHGAP4	0	0.926836	0	0.773158	0	0	0	0.293455	0	0	-0.405496
IGSF11	0	0	0	0.17055	0	4.89716	0	0	0	4.07675	-0.405434
SAC3D1	0	0.926836	0	1.11426	0	0	0	0	0	0.283108	-0.40541
VPS13C	0	0	0.754057	0.909597	0	0	0	0	0	0.0566216	-0.405307
NFATC2	2.41371	0	0	0.0568498	0	0	0.368922	0	0.931139	0.169865	-0.405003
GPAM	0	0	0.754057	0.920967	0	0	0	0	0	0.169865	-0.404912
S1PR2	0	0.926836	1.50811	0.0568498	0	0.979432	0	0	0	0	-0.404772
AHR	0	0	2.26217	1.84193	0	0	0	0	0	0.283108	-0.404727
CHM	0	0	0	1.56906	0	0.979432	0	0	0	0.792702	-0.404523
CAMTA2	0	1.85367	0	3.64976	0	5.87659	0	0.880364	0.620759	0.509594	-0.404507
SLC6A12	0	0	1.50811	0	1.21972	0.979432	0	0	0	0	-0.404498
IDS	0	0	0	0.989187	0	0.979432	0	2.34764	0.31038	4.30324	-0.404484
GGTA1	0	0.926836	0	1.14837	0	0	0	0.293455	0	0	-0.404426
DHX29	0	0	0	1.88741	0	0.979432	0	0.58691	0	3.17081	-0.404143
PSMD5	0	0	0.754057	0.602608	0	0	0	0	0	0.113243	-0.404074
UGCG	0	0	0	0.0227399	0	0	0	0.58691	0	0.73608	-0.403991
XAF1	0	0	0	0.363839	0	0	0.368922	0.293455	0	0	-0.403902
CPNE2	0	0	0	0.795898	0	0	0.368922	0.293455	0	0	-0.403902
DBNDD2	0	0	1.50811	1.89878	0	0	0	0	0	0.0566216	-0.403847
TTRAP	0	0.926836	0	1.17111	0	0	0	0.293455	0	0	-0.403713
SMARCD1	7.24113	0	1.50811	1.51221	1.21972	0	0	0.58691	0.931139	0.679459	-0.403661
MTOR	0	0	2.26217	1.35303	0	2.9383	0	0.880364	1.24152	3.22743	-0.403611
CSNK1D	3.62056	0	0	1.52358	1.21972	0	1.10677	1.46727	2.79342	0.396351	-0.403611
ARL8B	2.41371	0.926836	1.50811	0.716308	3.65916	1.95886	1.10677	0.880364	2.79342	0.962566	-0.403575
TCHP	0	0	0	2.39906	0	1.95886	1.84461	0.58691	0.31038	0.0566216	-0.403393
DNAJA4	1.20685	4.63418	0	0.397949	0	0	0	0.293455	1.5519	0.283108	-0.403341
MOCS2	0	3.70734	7.54057	4.15004	1.21972	0	0	0	0	0.0566216	-0.40288
CCDC93	0	0	0	1.61454	0	0	0	0.293455	0	0.226486	-0.402719
LPHN1	0	0	0	0.306989	0	0	0	0.293455	0	0.226486	-0.402719
TIFA	0	0	0	0.13644	0	0	0	0.293455	0	0.226486	-0.402719
MMAB	0	0	0	0.1137	0	0	0	0.293455	0	0.226486	-0.402719
FKBP11	4.82742	0	9.80274	0.727678	0	0	0.368922	0	0	0	-0.40261
ABHD13	0	0.926836	0	1.20522	0	0	0	0	0	0.0566216	-0.402569
PEAR1	0	0	0.754057	0.579868	0	0	0.368922	0	0	0	-0.402568
GIT2	0	0	0	0.739048	0	0	0.368922	0	0	0.283108	-0.40248
PWP2	0	0	0	0.0227399	0	0	0.368922	0	0	0.283108	-0.40248
TMEM168	0	0	0.754057	0.568498	0	0	0	0	0	0.226486	-0.401712
RGL2	4.82742	0.926836	0.754057	1.52358	1.21972	1.95886	5.16491	2.93455	5.58683	1.5854	-0.401467
IFI44	0	0	0	2.77427	0	0	0	0.293455	0	0.396351	-0.400883
DOCK5	0	0	0	0.250139	0	0	0	0.293455	0	0.396351	-0.400883
HSPA12A	0	0	0	0.17055	0	0	0	0.293455	0	0.396351	-0.400883
DNAJB9	0	0	0	0.10233	0	0	0	0.293455	0	0.396351	-0.400883
ANKRD17	0	0	0.754057	1.33029	0	0	3.3203	0	0	0.113243	-0.400804
RCOR1	2.41371	0	0.754057	0.864118	0	0	0	0.293455	1.24152	1.41554	-0.400179
SLC5A1	0	0	0	2.38769	0	0	0	1.17382	0	0.849323	-0.399768
ANKRD32	0	0	0	0.1137	0	0	0	1.76073	0	2.43473	-0.399742
PDSS1	0	0	0.754057	0.500279	0	0.979432	0	0.293455	0.31038	0.849323	-0.399234
MAGOH	0	0	0	0.0227399	0	1.95886	1.84461	0.58691	0.620759	0.622837	-0.399148
RUNX3	1.20685	0	0	0.261509	0	0	0	0.293455	0.620759	0.396351	-0.398586
BANP	1.20685	0	0.754057	0.0227399	0	0	0	0	0	0.113243	-0.398545
RWDD2B	1.20685	0	0	0.318359	0	0	0	0.293455	0	1.5854	-0.398457
ETFDH	0	0	3.77028	0.375209	0	1.95886	0.368922	0	0	6.62472	-0.398144
SAPS2	0	0	0.754057	0.523018	0	0	0	0	0	0.113243	-0.397549
SLC47A1	0	0	0.754057	0.932337	0	0	0.368922	0.293455	0.31038	17.7225	-0.397533
DNTTIP1	0	0	0	0.0227399	0	2.9383	0.368922	0.58691	0.31038	1.24567	-0.396987
PRPF31	0	0.926836	1.50811	1.10289	0	0.979432	0	0.293455	0	0	-0.396915
IFNAR2	3.62056	0	0	0.0227399	0	0	0	0.880364	0.620759	0	-0.396382
PDZRN3	0	0.926836	0	1.3644	0	0	0	0	0	0.169865	-0.396379
TES	3.62056	0	0	2.41043	0	0	0	0.293455	0	0	-0.395204
CPXM2	0	0	0	0.216029	1.21972	0.979432	0.368922	0	1.24152	0	-0.394395
SLC1A6	1.20685	0	0	0	0	0	0.737844	1.46727	5.27646	0.169865	-0.393983
OCRL	0	0	1.50811	0.443429	0	0	0.737844	0	0.931139	0.509594	-0.393782
RNF157	0	0.926836	0	0.341099	0	5.87659	0	0.58691	0	0	-0.39359
SLC9A10	0	0	0	0.0227399	0	0	0	0.293455	0	0.452972	-0.393545
HOXD10	0	0	0	0.0454799	0	0	0	0.880364	0	0.566216	-0.393092
VPS36	0	0	0.754057	0.1137	0	4.89716	0.368922	0.58691	0.31038	2.49135	-0.392692
ATP6V1E2	0	0	0	0.0341099	1.21972	0	0	0.293455	0.31038	0	-0.392668
VPS13A	0	0.926836	0	0.591238	0	0	0	0	0	0.0566216	-0.392573
POLR1D	0	0.926836	1.50811	5.36662	0	0	0	0	0	0.0566216	-0.392429
PAG1	0	0	0.754057	1.20522	0	0	0	0	0	0.283108	-0.391323
HAUS2	0	0	0	0.341099	0	0	0.737844	0	0	0.452972	-0.390069
PCMTD1	0	1.85367	0	0.682198	0	0	0	0.293455	0.620759	0.905945	-0.38938
STAU2	1.20685	0	0.754057	0.181919	0	0	0.737844	0	2.79342	0	-0.38915
ARID5B	6.03427	0	0	0.977817	0	0	0.368922	0	0.31038	0.0566216	-0.389111
TNPO1	0	0.926836	0	1.53495	0	1.95886	0	0	0	0	-0.388949
SLC38A1	3.62056	0	0	0.284249	0	0	0	0.293455	0	0.113243	-0.388669
DMAP1	0	1.85367	0	1.10289	0	0.979432	0	0	0	0	-0.387934
GUCY1B3	0	0.926836	0	0.841378	2.43944	0.979432	0	0.293455	0	0.283108	-0.387463
EDN2	1.20685	0	0	0.0454799	0	0	0	0.293455	0.31038	0	-0.38723
REXO1	2.41371	0	0	0.14781	1.21972	0	0.737844	0	0	0.0566216	-0.387189
SLC8A1	0	0	0.754057	0.443429	0	0	0	0	0	0.396351	-0.387118
MADD	0	0	0.754057	0.181919	1.21972	3.91773	0	0.58691	0	0.113243	-0.387114
ZDHHC8	0	0	0	0.0227399	0	0	0.737844	0.293455	0	0.0566216	-0.386078
ENSA	0	0	0	0.284249	0	0	0	2.64109	0	1.52878	-0.386001
PRLR	0	0	0	0.0795898	0	0	0	0.293455	0	0.169865	-0.386001
RNF219	0	0	0	1.29618	0	0	0	0.293455	0	0.169865	-0.386001
MYO19	0	0	0	0.511649	0	0	0	0.293455	0	0.169865	-0.386001
RBM43	0	0	0	0.0227399	0	0	0	0.293455	0	0.169865	-0.386001
FFAR2	0	0	0	0.0682198	0	0	0	0.293455	0	0.169865	-0.386001
STXBP6	0	0	0	0.0341099	0	0	0	0.293455	0	0.169865	-0.386001
SHOX2	0	0	0	0.227399	0	0	0	0.293455	0	0.169865	-0.386001
ANO8	2.41371	0.926836	0	0.0341099	0	0	0.737844	0.293455	1.24152	0.0566216	-0.38596
R3HCC1	3.62056	1.85367	3.77028	0.670828	3.65916	0.979432	1.10677	0	0.620759	0.396351	-0.385829
SAAL1	2.41371	0	0	0.272879	1.21972	0	0	0.293455	0	0.0566216	-0.385636
CKAP4	8.44798	0	0	1.20522	3.65916	0	0	2.64109	7.44911	0.339729	-0.385475
TMEM135	0	0	0.754057	0.432059	0	0	0	0	0	0.169865	-0.385272
YWHAE	15.6891	8.34152	9.80274	55.133	12.1972	19.5886	0	6.16255	0.31038	21.5728	-0.384885
PPP1R12B	1.20685	2.78051	0	0.14781	0	0	0	0	0	0.113243	-0.384285
FAM111A	0	0	0.754057	1.34166	0	0	0	0	0	0.0566216	-0.383874
ZDHHC2	1.20685	0	0	0	0	0	0	0.293455	0.931139	0.113243	-0.383652
RASGRP3	0	0	1.50811	0.272879	0	0	0.368922	0	0.620759	0.226486	-0.382853
AQP4	0	0.926836	0	0.1137	0	0.979432	0	0	0	0.283108	-0.382312
BAIAP2L1	2.41371	0	0	0.420689	0	0	0	0.58691	0.31038	0.0566216	-0.382183
CCT2	38.6194	0	2.26217	1.2507	0	0.979432	0	2.34764	4.6557	9.85215	-0.381863
TXN2	2.41371	0.926836	0.754057	0.704938	1.21972	1.95886	13.6501	4.69528	3.41418	2.49135	-0.381758
FOXJ2	0	0.926836	0	1.56906	0	0	0	1.76073	0.31038	0.509594	-0.381631
SLC48A1	2.41371	0	0	0.13644	0	1.95886	4.42706	3.52146	1.5519	2.095	-0.381404
MEST	0	0	0	0.0682198	1.21972	0	0.368922	0	0.31038	0	-0.381359
VAMP1	0	0	0	1.46673	0	0	0.368922	0	0	0.679459	-0.381319
ZFX	0	0	0.754057	0.409319	0	0	0	0	0	0.509594	-0.381299
TUBG1	0	0	2.26217	1.22796	0	0	0	0	0	0.0566216	-0.381299
BEND7	2.41371	0	0	0.591238	0	0	0.368922	0	0	0.0566216	-0.381046
PEX5	0	1.85367	0	3.05852	0	0	0	1.46727	0.931139	5.32243	-0.380855
TAL1	0	1.85367	0	0.0909597	0	0	0	0.293455	0.31038	0	-0.380785
LGTN	1.20685	0	0	0.648088	0	0	0	0	0	1.01919	-0.380489
MGAT3	0	0	0	0.227399	0	0	0	0.880364	0	1.64202	-0.380368
HS1BP3	0	0	0	0.250139	0	0	0	1.17382	0	0.622837	-0.379582
MFN1	1.20685	0	0	0.636718	0	0	0	0	0	0.226486	-0.379147
SAMD1	0	0.926836	0	0.0227399	1.21972	0	0.368922	1.76073	0.931139	0.452972	-0.378626
FLNB	4.82742	0	0	1.31892	0	0	1.47569	1.17382	3.41418	0.849323	-0.378338
DNAJA2	0	0.926836	0	0.204659	1.21972	0	0	0.880364	0	0.113243	-0.378142
ALG2	1.20685	0.926836	0.754057	0.227399	0	0	0.737844	0.293455	0.31038	0.566216	-0.377716
PATL1	0	0.926836	1.50811	0.682198	0	0	0	0	0.620759	0.566216	-0.377714
AZI1	0	0.926836	0	0.261509	0	0.979432	0	0	0	0.113243	-0.37761
TMEM35	0	0	0	0.0682198	0	0.979432	0	0.293455	0	0.113243	-0.377549
NPC1	0	0	0	0.648088	0	0.979432	0	0.293455	0	0.113243	-0.377549
PCSK4	0	0	0	0.0227399	0	3.91773	0	1.17382	0	0.452972	-0.377549
IRAK1BP1	0	0	0	0.0227399	0	0.979432	0	0.293455	0	0.113243	-0.377549
FADD	2.41371	0	0	0.15918	1.21972	0	0	0.293455	2.17266	0.0566216	-0.377231
PARP8	0	0	0.754057	0.386579	0	0	0	0	0	0.283108	-0.376945
GPATCH1	0	0.926836	0	0.0909597	0	0	0	0.293455	0	0.962566	-0.376894
DTX1	0	0	0	0.13644	2.43944	0	0	0.293455	0.31038	0	-0.376864
SMAD3	8.44798	0.926836	0	1.18248	1.21972	0	0	0.880364	0	1.75527	-0.376228
KIF1C	2.41371	46.3418	3.77028	2.04659	2.43944	0	0	1.17382	0.620759	0.0566216	-0.375853
NUP88	3.62056	0	1.50811	0.397949	0	0	0	0.58691	0.931139	0.452972	-0.375734
RDH5	0	0.926836	0.754057	0.193289	0	0	0	0	0.620759	0.169865	-0.375599
TTC32	0	0.926836	0	0.466169	0	0	0	0	0	1.01919	-0.375462
PGM1	2.41371	27.8051	6.03245	2.58098	1.21972	0	0	0	0.620759	0.169865	-0.375223
SRF	0	0.926836	0	0.0795898	0	2.9383	0	0	4.34532	0.452972	-0.37495
NDUFAF3	1.20685	3.70734	3.01623	0.920967	3.65916	3.91773	0	0.880364	0	1.18905	-0.374828
ALDOB	0	0	0	0.0682198	0	0	0	64.2666	0	128.984	-0.374726
MAPT	1.20685	2.78051	0	0.341099	0	0.979432	0	0	0	3.34067	-0.37468
TRMT61A	0	0	0	0	1.21972	0.979432	1.47569	0	0.620759	0.283108	-0.374589
ZSCAN21	0	0.926836	0	0.13644	0	0.979432	0	0	0	0.226486	-0.37449
LANCL2	0	0	0	0.284249	0	0.979432	0.368922	0	0	0.0566216	-0.374479
EPC1	0	0	0.754057	0.204659	0	2.9383	0	0	1.5519	0.396351	-0.374122
TCN2	0	0	0	0.0227399	0	0	0	0.58691	0	1.18905	-0.37399
CADM4	0	0	0	0.557128	0	0	0	0.58691	0	1.18905	-0.37399
PRCC	2.41371	19.4635	13.573	2.91071	1.21972	1.95886	0.368922	0	0.31038	0.226486	-0.373696
GPD1L	0	0.926836	0	0.477539	0	0	0	0.293455	0.31038	0.283108	-0.373683
FBXL3	0	0	0.754057	1.53495	0	0	0	0	0	0.396351	-0.373618
ATP2A2	0	99.1714	2.26217	8.93679	0	9.79432	0	1.17382	0	1.3023	-0.373534
ASPHD2	0	0.926836	0	0.454799	0	2.9383	0	0	0	0	-0.373528
GCOM1	0	0.926836	0	0.454799	0	0	0	0	0	0.0566216	-0.373528
EEA1	0	0.926836	0	0.500279	0	0	0	0.293455	0.620759	1.98175	-0.373342
PIGO	0	0	0.754057	0.0454799	2.43944	0	0.368922	0.293455	0.931139	0.113243	-0.373229
NEK9	0	0	0	0.193289	0	2.9383	9.59197	2.34764	1.24152	1.5854	-0.372966
TRIM47	0	0.926836	2.26217	2.7629	0	0	1.84461	0	0.31038	1.35892	-0.372965
DOCK6	0	0	0	0.15918	1.21972	0	1.47569	0.58691	0.931139	0.226486	-0.372628
OXR1	2.41371	0.926836	0	1.12563	0	0	0	1.17382	1.5519	0.396351	-0.370658
EFTUD1	0	0	0	0.13644	0	1.95886	0	0.293455	0	0.452972	-0.370572
GPSM3	0	0	0	0.181919	1.21972	1.95886	0.737844	0.293455	0.620759	0.396351	-0.37001
LYN	2.41371	0	0.754057	0.920967	0	0	0.368922	0.58691	0	0.0566216	-0.369632
BCL3	18.1028	0	0	0.920967	0	0	0	0.58691	0.31038	0	-0.369495
CPNE7	2.41371	0	0	0.12507	0	0	0	0.58691	0.31038	0	-0.369302
ABCA4	0	0	2.26217	5.73046	0	3.91773	0	0	0	0.113243	-0.368983
FKBPL	1.20685	0	0	0.10233	0	0	0	0	0.31038	0.396351	-0.368963
ITPRIP	0	0.926836	1.50811	0.466169	0	0	0	0	0.31038	0.169865	-0.368946
PDCD1LG2	0	0	0	2.06933	0	0.979432	0	0	0	0.452972	-0.368835
KCNJ2	0	0	0	1.00056	0	0.979432	0	0	0	0.452972	-0.368835
TMEM70	0	0	0	0.1137	0	0.979432	0	0	0	0.452972	-0.368835
LRRFIP2	0	0	0	0.0341099	0	0	1.84461	0.293455	0	0.396351	-0.368809
CNO	1.20685	0	0	0.591238	1.21972	0	0.737844	0.58691	1.24152	0.679459	-0.368561
FAT4	0	0	0	0.0795898	0	0	0.368922	0	0	0.169865	-0.368481
FKBP4	0	0	0	0.0682198	0	2.9383	7.74736	4.98873	2.17266	1.41554	-0.367928
PLAUR	1.20685	0	0	0.216029	0	0	0	0.293455	0.31038	0.0566216	-0.367739
SH3BGRL2	0	0	0.754057	1.66002	0	0	0	0	0	0.113243	-0.3674
MRP63	0	0	1.50811	0.682198	0	0.979432	0	0	0	0	-0.367065
LIMK2	1.20685	0	0	0.193289	0	0	0	0.293455	0	0.0566216	-0.366855
SPG20	0	0	0	0.17055	0	0	0	0.880364	0	0.396351	-0.366686
CDH19	0	0	0	0.0568498	0	0	0	0.880364	0	0.396351	-0.366686
NTN4	0	0	0	1.09152	2.43944	0	0	0.880364	0	0	-0.366193
DEDD2	0	0	1.50811	0.341099	0	1.95886	0	0	0.31038	0.169865	-0.366016
UTP14A	2.41371	0.926836	2.26217	0.886857	0	0	0	0	1.5519	0.283108	-0.365607
DUSP1	8.44798	1.85367	3.01623	0.943707	0	0	0	1.46727	12.4152	0.849323	-0.365542
SLC4A7	0	0	0	0.716308	1.21972	1.95886	0	0	0	0.0566216	-0.365468
PDE5A	0	4.63418	0.754057	3.66113	1.21972	0	0	0.293455	0	0	-0.365067
EHD3	0	0	0.754057	0.329729	0	0	0	0	0	0.679459	-0.36435
PCYT2	1.20685	0	0	0.0682198	0	0.979432	4.05814	9.0971	1.24152	0.509594	-0.36398
ZSWIM7	0	0	0	0.432059	0	0	0	0.293455	0	0.679459	-0.363358
MCM3AP	0	0	3.01623	4.27511	1.21972	0.979432	0	0	0.31038	0.566216	-0.363283
DNTTIP2	0	0	0	0.0227399	1.21972	2.9383	0	0.58691	1.86228	0.339729	-0.363249
WDR45	3.62056	0.926836	0	0.670828	0	0	1.10677	0	0.31038	0.792702	-0.36294
CBY1	0	0	0	1.04604	2.43944	0	0	0.293455	0	0	-0.362781
GHR	0	0.926836	0.754057	0.477539	0	0	0	3.52146	0	7.24756	-0.362681
MTSS1L	1.20685	0	0	0.10233	0	0	0	0.58691	0.31038	0	-0.362298
UBE2B	0	0.926836	0	0.13644	0	0	0	0.58691	0	0.113243	-0.362282
CAP2	0	6.48785	0	0.352469	0	0	0	0.293455	0.620759	0.0566216	-0.361783
RNF20	0	0	0	0.397949	0	4.89716	0	2.34764	0.931139	2.49135	-0.361734
KBTBD12	0	1.85367	0	0	0	0	0	0.293455	0.931139	0.0566216	-0.361505
ABRA	2.41371	3.70734	0	0.14781	0	0	0	0	0.31038	0	-0.360994
APOC4	0	0	3.77028	0	0	0.979432	0	0	0.31038	0.0566216	-0.360817
ERBB4	0	0	0	0.0454799	1.21972	0.979432	0.368922	0	0.31038	0.113243	-0.360616
STAC2	0	0	0	0.10233	1.21972	0	0	0.293455	0.31038	0	-0.360591
FAM133B	0	0.926836	0	0.386579	0	0	0	0.58691	0	0	-0.360563
HMMR	0	0.926836	0	0.386579	0	0	0	0.293455	0	0	-0.360563
OTUD5	0	0	0.754057	0.13644	0	0	1.10677	0	0	0.169865	-0.360543
BTBD9	0	0	1.50811	0.341099	0	1.95886	0	0	0.620759	0.113243	-0.359679
LMCD1	1.20685	4.63418	0	1.58043	0	0.979432	0.368922	0.880364	0	0.452972	-0.359206
NAP1L4	8.44798	2.78051	0	0.375209	0	0	0	0.293455	0	0	-0.358743
SIPA1L1	4.82742	0	0.754057	0.886857	0	0	0	0	0	0.113243	-0.358344
ATP2B1	0	0.926836	0	0.17055	0	0.979432	0	0.293455	1.5519	0.113243	-0.358195
OSBP2	0	0	0	0.0227399	0	0.979432	0	0	0	0.396351	-0.358144
TMEM170B	0	0	0	0.625348	0	0.979432	0	0	0	0.396351	-0.358144
FRS3	0	0	0	0.1137	0	0.979432	0	0	0	0.396351	-0.358144
CD33	0	0	0.754057	6.31033	0	0.979432	0.368922	0.880364	0.31038	5.7754	-0.356911
COL11A2	0	0	0	0.0909597	0	0	0.737844	0.293455	0	0	-0.356762
EFNB3	0	0	0	0.0227399	0	0	0.737844	0.293455	0	0	-0.356762
STOX2	0	0	0	0.10233	0	0.979432	0	0.293455	0	0.0566216	-0.356579
OLAH	0	0	0	0.0682198	0	0.979432	0	0.293455	0	0.0566216	-0.356579
TM9SF1	1.20685	0	0	0.477539	0	0	0	0	0	0.0566216	-0.356354
ITPRIPL2	2.41371	0	0	0.0341099	0	0	0	0.58691	2.79342	0.452972	-0.355844
SNRNP35	1.20685	3.70734	0	0.0454799	0	0	0	0	0.931139	0.0566216	-0.355795
ATG5	0	0	0.754057	0.295619	0	0	0	0	0	1.47216	-0.355617
IGSF5	0	0	0	0.0227399	0	0	0	1.17382	0	3.00094	-0.355436
CDC2L6	0	0	0	0.534388	0	2.9383	2.21353	0.58691	0.620759	0.396351	-0.35499
IRF4	0	0	0	2.13755	0	0	0	0.293455	0	0.113243	-0.354364
INVS	0	0	0	0.0682198	0	0	0	0.58691	0	0.226486	-0.354364
BIN2	0	0	0	0.420689	0	0	0	0.293455	0	0.113243	-0.354364
ZBTB24	0	0	0	0.352469	0	0	0	0.58691	0	0.226486	-0.354364
CYP2U1	0	0	0	0.352469	0	0	0	0.293455	0	0.113243	-0.354364
P2RX1	0	0	0	0.17055	0	0	0	0.293455	0	0.113243	-0.354364
LIN54	0	0	0	0.0454799	0	0	0	0.293455	0	0.113243	-0.354364
IQCE	0	0	0	0.0227399	0	0	0	0.293455	0	0.113243	-0.354364
RAB23	0	0	0	0.227399	0	0	0	0.293455	0	0.113243	-0.354364
IQSEC2	0	0	0	0.1137	0	0	0	0.293455	0	0.113243	-0.354364
RMI1	0	0	0	0.0568498	0	0	0	0.293455	0	0.113243	-0.354364
TSTD1	2.41371	0	0	0.0454799	0	0	0	1.46727	0	0.509594	-0.354261
TSSC4	0	0	0	0.13644	0	0	1.84461	0.880364	0.31038	0.73608	-0.353509
GPR125	2.41371	0	0	0.14781	1.21972	0	0	0.293455	2.17266	0.396351	-0.352576
TGDS	0	0	1.50811	0.568498	0	0	0	0	0	0.0566216	-0.352512
TSN	0	0	0.754057	0.284249	0	0	0	0	0	0.226486	-0.352512
SLC10A5	1.20685	0	0	0.454799	0	0	0	1.46727	0	0	-0.352488
MTERFD3	0	0	0	0.15918	0	0.979432	0.368922	0	0	0	-0.352451
EFCAB2	0	0	0.754057	0	0	0.979432	0.368922	0	0	0	-0.352451
PCP2	0	0	0	0.306989	0	0.979432	0.368922	0	0	0	-0.352451
GALNTL6	0	0	0	0.0454799	0	0.979432	0.368922	0	0	0	-0.352451
ETS1	4.82742	0	0.754057	0.795898	0	0	0	0	0	0.849323	-0.352434
VASH1	0	0	0	0.0795898	0	0.979432	0.368922	4.10837	0	0	-0.351953
PIM2	0	0.926836	0.754057	1.01193	0	0.979432	0	0.58691	0.31038	0.0566216	-0.351198
PHOX2B	0	0	0	0.0227399	0	0	0	0.293455	0	0.792702	-0.351088
TGFBR1	0	0	0	0.10233	0	0	0	0.293455	0	0.792702	-0.351088
UPF3B	0	0.926836	0	0.341099	0	0	0	0.880364	0	0	-0.350627
ZSWIM5	0	0.926836	0	0.341099	0	0	0	0.293455	0	0	-0.350627
MTHFD2	2.41371	0	0	0.773158	0	0	1.47569	0	0.620759	0.113243	-0.3503
FUCA2	0	0	0	0.0341099	0	0.979432	0	0.58691	0.31038	1.18905	-0.350243
DHX9	0	0	0.754057	0.511649	0	1.95886	0	0.293455	0.931139	1.07581	-0.349855
PPP2R2D	0	0	0	0.341099	2.43944	0	3.3203	1.46727	0.931139	0.509594	-0.349801
FAM65A	2.41371	0	0	0.318359	4.87888	0	0.737844	1.46727	0.31038	0.622837	-0.349658
ELAC1	0	0	0	0.0454799	0	2.9383	0	0.880364	0	0.113243	-0.349465
TRAM2	0	0	0.754057	0.272879	0	0	0.368922	0	0	0	-0.349312
MYO1C	12.0685	0.926836	0.754057	1.21659	4.87888	0	1.47569	0	0	0.113243	-0.349213
MORN4	0	0.926836	0	0.10233	0	0	0	0.293455	0	0.0566216	-0.349022
HOXA7	1.20685	0	0	0.432059	0	0	0	0	0	1.81189	-0.348474
TSEN54	2.41371	0	0	0.295619	0	0	0.737844	0	0.31038	0	-0.348128
MTR	0	0.926836	0	0.329729	0	0	0	0	0	0.0566216	-0.347986
SYTL1	0	1.85367	0	0	0	0	0	2.05418	6.82835	0.226486	-0.347771
TSHZ1	0	0	0	1.34166	0	1.95886	0	0.58691	0.31038	1.07581	-0.347668
BACE2	1.20685	0	0	0.420689	0	0	0	0	0	0.0566216	-0.346412
FARS2	0	0	0.754057	0.261509	0	0	0	0	0	0.113243	-0.346018
SPTLC2	0	0	0	0.0227399	0	0	0	0.293455	0	0.849323	-0.345733
B3GNT1	0	0	0	1.15974	0	4.89716	1.47569	1.76073	0.931139	0.792702	-0.345682
SERPINA5	0	0	1.50811	0.10233	4.87888	0.979432	0	0	0	0	-0.345235
PITPNC1	0	0	0	0.0568498	0	0	0.368922	0	0	1.07581	-0.345156
FLNC	0	18.5367	0	0.12507	0	0	0	1.46727	4.03494	0	-0.343972
ANAPC4	0	0	0	0.659458	0	1.95886	2.58245	0.293455	0.620759	0.679459	-0.342701
ARAP3	0	0	0	0.17055	0	0	2.21353	0.293455	0	0.339729	-0.3412
WRNIP1	0	0	0	0.488909	0	0.979432	0	0.58691	0.31038	0.962566	-0.340606
TTC23	0	0	0	0.682198	1.21972	0.979432	0	0	0	0.0566216	-0.338956
ETV4	1.20685	0	0	0	0	0	0	0.293455	0.931139	0	-0.338806
PNCK	0	0	0	0.0341099	0	0	0.368922	1.17382	0	0	-0.338603
EPHA4	0	0.926836	0	2.95619	0	0	0	0	0	0.0566216	-0.338423
RTKN	4.82742	0	0.754057	0.818638	0	0	0.737844	1.17382	2.48304	0.0566216	-0.338375
MYRIP	0	0	1.50811	0.204659	0	0.979432	0	0	0.31038	0	-0.338328
PXDN	2.41371	0	0	0.420689	0	0	0	0.58691	0	0.0566216	-0.338086
ERC2	0	0	0	0.0227399	0	2.9383	0	0	0	0.905945	-0.337196
ATP5G2	4.82742	33.3661	2.26217	4.11593	6.0986	0	0	0.293455	0	0	-0.33692
ATRIP	0	0	0	0.454799	0	0	0.368922	0	0	0.113243	-0.336872
PRSS36	0	0	0	0.0909597	0	0	0.368922	0	0	0.113243	-0.336872
HIST1H2AK	0	0	0	0.0227399	0	0	0.368922	0	0	0.113243	-0.336872
LAG3	1.20685	0	0	0	0	0	0.368922	0	0	0.113243	-0.336872
BHLHE41	0	0.926836	0	0.284249	0	0	0	0.293455	0	0	-0.336809
SERAC1	0	0	0	0.0341099	0	0	1.47569	0.293455	0	0.113243	-0.336149
MFSD8	0	0	0.754057	0.227399	0	0	0	0	0	0.0566216	-0.335588
IRF1	1.20685	0	0	0.363839	0	0	0	0.293455	0	0	-0.335566
FAM178A	0	0.926836	0	0.193289	0	2.9383	0	0	1.24152	0	-0.335367
RUFY3	0	0	0	1.83056	0	1.95886	0	0.58691	0	0	-0.33512
RNMT	0	0	0	3.09263	0	0.979432	0	0.293455	0	0	-0.33512
CABP7	0	0	0	0.261509	0	0.979432	0	0.293455	0	0	-0.33512
WDR69	0	0	0	0.0682198	0	0.979432	0	0.293455	0	0	-0.33512
SERP2	0	0	0	0.0568498	0	0.979432	0	0.293455	0	0	-0.33512
LRRC56	0	0	0	0.0454799	0	0.979432	0	0.293455	0	0	-0.33512
FAM184A	0	0	0	1.04604	1.21972	0.979432	0	0	0	0.113243	-0.334316
UBXN8	0	0.926836	0	0.0795898	0	0.979432	0	0	0	0.169865	-0.333964
EPHB2	1.20685	0	0	0.0227399	0	0	0	0	0.31038	0.113243	-0.333905
GEMIN5	0	0	3.01623	0.875487	0	0	0	0	0	0.0566216	-0.332856
MFSD10	6.03427	0	0	0.602608	0	0	0.368922	0	0	0.0566216	-0.332668
FBXL8	0	0	0	0.10233	0	0	0	0.58691	0	0.169865	-0.332652
LRRC58	0	0.926836	0	1.86467	0	0	0	1.76073	1.24152	6.34161	-0.33264
POLR3A	0	0.926836	0	0.306989	1.21972	0.979432	0	0	1.24152	0.396351	-0.332592
TPM3	0	21.3172	0	0	0	0.979432	1.47569	2.64109	6.20759	2.20824	-0.332565
JRK	0	0	0	0.568498	0	0.979432	0	0	0	0.283108	-0.332562
ZBTB41	0	0	0	0.181919	0	0.979432	0	0	0	0.283108	-0.332562
PIGL	0	0	0	1.8533	0	1.95886	0	0	0	0.566216	-0.332562
CDKN2AIP	0	0	0	0.500279	0	0.979432	0	0	0	0.283108	-0.332562
DMXL2	0	0	0	0.966447	0	2.9383	0	0	0	0.849323	-0.332562
KLF6	3.62056	0	0	0.10233	0	0	0	0	1.86228	0.73608	-0.332476
SUZ12	0	0	0.754057	1.2507	0	0	0	0.58691	0	3.00094	-0.331904
FADS3	0	0.926836	0	0.272879	0	0	0	0	0.620759	2.26486	-0.331741
MYC	19.3097	0	0.754057	0.523018	0	0	0	0.880364	2.79342	0.113243	-0.331195
ACTR3B	0	0.926836	0	0.261509	0	1.95886	0	0	0	0	-0.330868
FBXO41	0	0.926836	0	0.261509	0	0.979432	0	0	0	0	-0.330868
TMEM182	0	1.85367	0.754057	0.0568498	0	0	0	0	0.31038	0	-0.330861
KDM3B	0	0	0	4.36607	1.21972	0	0	0.293455	0	0	-0.330178
LLGL1	2.41371	0.926836	0	0.523018	0	0	1.10677	0.58691	0.620759	0.169865	-0.329899
PELO	0	0	0.754057	2.86523	0	0	0	0.58691	0	1.64202	-0.329769
MYH14	1.20685	4.63418	0.754057	1.78508	0	0	0	2.34764	3.72456	1.18905	-0.329498
LASS4	0	0	0	1.8533	1.21972	0	0	0.293455	0	0.0566216	-0.329476
PDXDC1	0	0	0.754057	2.72879	0	0	0	0	0	0.0566216	-0.329426
NARF	3.62056	5.56101	1.50811	0.386579	1.21972	0	0	0	0	0.113243	-0.329326
FAS	1.20685	0	0	0.15918	0	0	0	0	0.31038	0.283108	-0.32881
ESYT1	4.82742	2.78051	0	0.318359	0	0	0	0	0.620759	0	-0.328681
KAT5	6.03427	0	0.754057	0.15918	1.21972	0	0	0	0.31038	0	-0.328649
CLIC1	48.2742	0	0.754057	7.48144	12.1972	0	0.368922	0.880364	4.34532	1.13243	-0.328558
NUDT6	0	0	0	0.352469	0	0	0	0.293455	0	1.07581	-0.328538
AP2S1	8.44798	3.70734	0	0.613978	6.0986	0.979432	1.10677	1.17382	2.79342	2.15162	-0.328402
LHX6	2.41371	0.926836	0	0.0682198	0	0	0	0	0.31038	0	-0.328295
SIPA1L2	2.41371	0	0	0.648088	0	0	0	0	0	0.169865	-0.327466
FCGR2B	0	0	0.754057	2.83112	0	0	0	0	0	0.113243	-0.326922
SYNGR1	1.20685	0	0	0.204659	0	0	0.368922	0	0.31038	0	-0.326643
TBC1D10C	0	0	0	0.306989	0	0	1.10677	0.293455	0	0	-0.326619
FANCE	0	0	0.754057	0.955077	0	4.89716	0	0	0.620759	0.0566216	-0.325356
VPS72	0	0.926836	0	0.216029	0	0	0	0.58691	0.31038	0	-0.325101
ANKRD28	0	0.926836	0	0.261509	0	0	0	0	0.31038	0.792702	-0.324845
TMEM117	0	1.85367	0	0.477539	0	0	0	0	0	0.283108	-0.324705
RDBP	3.62056	0	0.754057	0.682198	0	0	0	1.46727	2.48304	0.849323	-0.324674
ILDR1	0	0	0	0.10233	0	0	0	0.880364	0	0.226486	-0.324615
ZBTB33	0	0	0.754057	1.8533	1.21972	0.979432	0	0.293455	0.31038	0	-0.324281
PES1	15.6891	0	0	0.818638	1.21972	0	0	0	0.31038	0.169865	-0.324204
AGAP1	0	0	0.754057	0.0227399	0	0	0	0	0.31038	0.113243	-0.324147
CREBBP	1.20685	0	0	0.295619	0	0	0	0	0	0.0566216	-0.32144
DNAJC27	0	0	0	0.295619	1.21972	0	1.84461	0	0	0	-0.320768
NIT2	0	0	0	0.0227399	0	1.95886	0	0.293455	0.31038	4.9827	-0.32073
PDK1	0	0	0	2.04659	1.21972	0.979432	0	0	0	0.226486	-0.320355
ZBTB16	0	0	0	0.204659	2.43944	0	1.10677	0	0.620759	0.0566216	-0.320188
IRF2BP1	0	0	0	0.14781	0	0.979432	1.84461	1.17382	0.620759	0.226486	-0.319913
TMEM201	0	0	0	0.0909597	1.21972	0	0	0.880364	0.620759	0.0566216	-0.319885
HISPPD2A	0	0	0	0.386579	0	9.79432	0	1.17382	0	0.962566	-0.319399
TRIP12	1.20685	4.63418	5.2784	1.01193	0	0.979432	0	0.880364	1.86228	0.339729	-0.318636
AKNAD1	2.41371	0	0	0.0682198	0	0	0	0.293455	0	0.0566216	-0.318304
RAC1	0	0	0	0.0682198	0	0.979432	0	7.04291	0.620759	26.6121	-0.31817
BST1	0	0	0	0.0795898	0	0.979432	0	0	0	0.226486	-0.317846
PDE8B	0	0	0	0.0454799	0	0.979432	0	0	0	0.226486	-0.317846
AQR	0	0	0	0.0227399	0	0.979432	1.10677	1.17382	0.620759	0.283108	-0.316769
KLHL18	0	0	0	1.53495	1.21972	4.89716	0	0.293455	0.620759	0.396351	-0.316363
ING5	0	0	0	1.95563	0	0.979432	0	1.76073	0.31038	0.452972	-0.316091
ZDHHC13	0	0	0	0.511649	1.21972	0.979432	0	0	0.31038	0	-0.315676
HS3ST3A1	0	0	0	0.0227399	0	1.95886	0	0.293455	0	0.113243	-0.315161
IQCJ	1.20685	0	0	0.0227399	0	0	0	0.293455	0	0.0566216	-0.314708
POLK	0	0	0	0.261509	0	0.979432	0.368922	1.17382	0.31038	0.0566216	-0.31462
EEF1A1	3.62056	0	0	0.784528	0	0	0	0	0	0.0566216	-0.313961
ANKRD33B	0	0	0	0.12507	0	4.89716	0.368922	0.293455	0.31038	1.24567	-0.313717
ERF	9.65484	0	0	0.216029	1.21972	0	0	0	0.620759	0.169865	-0.31359
PDK3	0	0	0	0.0454799	0	0.979432	0	0.58691	0.31038	3.05756	-0.31192
NINL	0	0	0	0.0227399	0	0	0	0.293455	0	1.41554	-0.311423
ROBO3	1.20685	0	0	0.250139	0	0	0	0	0	0.226486	-0.311411
CASKIN1	1.20685	0	0	0.250139	0	0	0	0	0	0.0566216	-0.311411
ME1	0	0	0	1.45536	0	9.79432	0	3.81491	2.79342	9.68229	-0.310924
PGAP1	1.20685	0	0	0.0454799	0	0	0.368922	0	0	0.0566216	-0.31024
EPHA2	9.65484	0.926836	1.50811	0.204659	0	0	0	0	0.31038	0	-0.309852
GNAI2	2.41371	1.85367	4.52434	15.5314	3.65916	3.91773	0	9.39055	0.620759	5.32243	-0.309644
IRX1	1.20685	0	0	0.0568498	0	0	0	0	1.24152	0.452972	-0.309363
PCP4	0	0	0	0	1.21972	2.9383	0	0.58691	0	0	-0.309356
DUS3L	1.20685	0	0	0.13644	1.21972	0	0.368922	0.293455	0.31038	0.452972	-0.309327
FLT1	0	0	0	0.14781	0	0	1.47569	0.293455	0	0	-0.309113
SEPSECS	0	0	0	0.443429	0	0	0.368922	0.293455	0	3.56716	-0.30898
HIAT1	3.62056	0	0	0.716308	0	0	0	0.880364	0	0	-0.308834
RFTN1	0	0.926836	0	0.181919	0	0	0	0	0	0.0566216	-0.308404
CREM	0	0	0.754057	0.14781	0	0	0	0	0	0.169865	-0.308332
PODXL2	1.20685	0	0	0.0568498	0	0	1.84461	0	0.31038	0	-0.307839
RAPGEF5	0	0	0.754057	0	0	1.95886	0	0	0.31038	0.0566216	-0.307811
PDE4A	0	0	0	0.10233	0	0	2.21353	0.293455	0	0.113243	-0.307707
AP1AR	1.20685	0	0	0.1137	0	0	0	0	0.620759	0.339729	-0.307557
EPS8L1	2.41371	0	0	0	0	0	0	0.293455	0	0.0566216	-0.307485
MRAS	0	0	0	0.14781	0	0	0	0.293455	0	0.0566216	-0.307485
RUFY4	0	0	0	1.8533	0	0	0	0.293455	0	0.0566216	-0.307485
MPP7	0	0	0	1.23933	0	0	0	0.293455	0	0.0566216	-0.307485
HRSP12	0	0.926836	0	0	0	0	0	0.293455	0	0.0566216	-0.307485
LTBP1	0	0	0	0.784528	0	0	0	0.293455	0	0.0566216	-0.307485
DOCK2	0	0	0	0.454799	0	0	0	0.293455	0	0.0566216	-0.307485
MOBKL2B	0	0	0	0.409319	0	0	0	0.293455	0	0.0566216	-0.307485
P4HA1	0	0	0	0.272879	0	0	0	0.293455	0	0.0566216	-0.307485
FAM171B	0	0	0	0.250139	0	0	0	0.293455	0	0.0566216	-0.307485
SHE	0	0	0	0.204659	0	0	0	0.293455	0	0.0566216	-0.307485
ALG8	0	0	0	0.193289	0	0	0	0.58691	0	0.113243	-0.307485
ANKRD43	0	0	0	0.15918	0	0	0	0.293455	0	0.0566216	-0.307485
MLLT3	0	0	0	0.13644	0	0	0	0.58691	0	0.113243	-0.307485
GGA2	0	0	0	0.12507	0	0	0	0.293455	0	0.0566216	-0.307485
POGK	0	0	0	0.12507	0	0	0	0.293455	0	0.0566216	-0.307485
GPATCH2	0	0	0	0.0909597	0	0	0	0.293455	0	0.0566216	-0.307485
CLIC6	0	0	0	0.0795898	0	0	0	0.293455	0	0.0566216	-0.307485
FZD8	0	0	0	0.0795898	0	0	0	0.293455	0	0.0566216	-0.307485
RAB3GAP2	0	0	0	0.0795898	0	0	0	0.293455	0	0.0566216	-0.307485
SNAPC3	0	0	0	0.0568498	0	0	0	0.293455	0	0.0566216	-0.307485
IGHMBP2	0	0	0	0.0454799	0	0	0	0.293455	0	0.0566216	-0.307485
CSF1	0	0	0	0.0341099	0	0	0	0.293455	0	0.0566216	-0.307485
LMBRD2	0	0	0	0.0341099	0	0	0	0.293455	0	0.0566216	-0.307485
NUMB	0	0	0	0.0341099	0	0	0	0.293455	0	0.0566216	-0.307485
CLU	0	0	0	0.0227399	0	0	0	0.293455	0	0.0566216	-0.307485
GHRL	0	0	0	0.0227399	0	0	0	0.293455	0	0.0566216	-0.307485
XK	0	0	0	0.0227399	0	0	0	0.293455	0	0.0566216	-0.307485
NR4A3	0	0	0	0.0227399	0	0	0	0.293455	0	0.0566216	-0.307485
SLIT1	0	0	0	0.0227399	0	0	0	0.293455	0	0.0566216	-0.307485
FAM179A	0	0	0	0.466169	0	0	0	0.293455	0	0.0566216	-0.307485
BSDC1	12.0685	1.85367	0	0.386579	0	0	0	0	0	0.0566216	-0.307468
BET1L	0	0	5.2784	1.01193	0	0	0	0	0	0.509594	-0.307142
ASH1L	1.20685	0.926836	0	0.375209	0	0	0	0.293455	1.86228	0.283108	-0.306859
KLHL5	0	0	0.754057	0.227399	0	0.979432	0	0.293455	0.620759	0.73608	-0.306222
MMP15	1.20685	0.926836	0.754057	0.12507	3.65916	0.979432	0.368922	5.57564	0.31038	0	-0.306186
GHITM	0	0.926836	0	0.227399	0	0	0	0	0.620759	0.905945	-0.305998
LRRC27	1.20685	0	0	0.181919	0	0	0.368922	0	0.620759	0.0566216	-0.305881
MPZL3	6.03427	0	0	1.11426	0	0	0	0.293455	0	0	-0.305182
KLHL8	0	0.926836	0	0.13644	0	0.979432	0	0	1.24152	0	-0.304969
PTPLAD1	0	0	1.50811	0.545758	0	1.95886	0	0.58691	3.1038	3.73702	-0.304669
ATP6AP1L	0	0	0.754057	0	0	0	0	0	0.31038	0.0566216	-0.30456
DUSP2	1.20685	0	0	0.352469	1.21972	0	0.737844	0	3.1038	0.0566216	-0.304229
COPS8	0	0	0	0.375209	0	0.979432	5.16491	0.58691	0.620759	1.07581	-0.304184
SERP1	10.8617	0.926836	6.03245	3.41099	0	1.95886	0.368922	3.228	0.31038	8.04026	-0.303418
SNAPC4	1.20685	1.85367	0	0.477539	0	0	0	0.293455	1.5519	0.113243	-0.302172
BDP1	0	0	0	1.53495	0	0.979432	0	0	0	0.169865	-0.302036
INTS4	0	0	0	0.216029	0	0.979432	0	0	0	0.169865	-0.302036
PARP16	0	0	0	0.0454799	0	1.95886	0	0	0	0.339729	-0.302036
CPT2	0	0	2.26217	1.43262	1.21972	1.95886	7.00952	3.81491	1.86228	2.15162	-0.301937
MED18	0	0	2.26217	13.1096	0	0	0	0	0	0.0566216	-0.30179
APLF	2.41371	0	0	0.0341099	0	0	0.368922	0	0	0.0566216	-0.301583
RARRES1	0	0	0	0.648088	2.43944	0	0	6.16255	4.03494	0	-0.301262
GRB7	7.24113	0	0	0.1137	1.21972	0	0	1.17382	0.931139	3.34067	-0.301241
PSMC1	0	7.41468	3.01623	2.5355	1.21972	0	0	0.293455	0	0.566216	-0.30115
SEC11A	1.20685	1.85367	1.50811	0.750418	2.43944	0.979432	0	0	0	0	-0.300866
CLDN7	8.44798	0	0	0.0227399	0	0	0	14.3793	0	2.37811	-0.300767
FOXO3	0	1.85367	3.77028	10.9152	1.21972	0	0	0	0	0.0566216	-0.300657
SLC35B2	0	0	2.26217	0.795898	1.21972	0.979432	2.95138	0.880364	1.24152	2.83108	-0.300608
PPP1R7	0	5.56101	0.754057	0.238769	0	0	0	0.58691	0	0.339729	-0.300158
PMAIP1	2.41371	0	0	0.397949	0	0	0	0	0	0.226486	-0.299612
CPEB1	0	0	0	0.0227399	0	0	2.21353	0.293455	0	0.0566216	-0.29904
ACTN2	1.20685	0	0	0	0	0	42.795	0.880364	5.89721	0	-0.298882
DYRK3	0	0	0	0.0227399	0	0	4.05814	0.58691	0	0.0566216	-0.298616
SMCR7L	0	0	0.754057	0.977817	2.43944	0	0.737844	0.880364	0.31038	0.113243	-0.29828
TOMM20	2.41371	1.85367	2.26217	4.05908	3.65916	0.979432	0	0.880364	0	0.509594	-0.298212
SPRN	0	0	0.754057	0.0227399	0	3.91773	1.84461	0.880364	0.31038	29.7263	-0.298123
ODF4	0	0	0	0	1.21972	1.95886	0	0	0.31038	0	-0.297782
SYT13	0	0	0	0	1.21972	1.95886	0	0	0.31038	0	-0.297782
KDSR	0	0	0	0.432059	1.21972	1.95886	0	0	0	0.113243	-0.297371
CEP350	0	0	0	1.27344	0	1.95886	0	0.58691	0.31038	0.679459	-0.296407
CINP	0	0	0	0.284249	0	0	0.368922	0	0	0.0566216	-0.296358
UFSP1	0	0	0	0.0454799	0	0	1.84461	0	0	0.283108	-0.296358
P2RY2	0	0	0	0.0454799	0	0	0.368922	0	0	0.0566216	-0.296358
EPOR	0	0	0	0.0227399	0	0	0.368922	0	0	0.0566216	-0.296358
MEX3D	0	0	0	0.0227399	0	0	0.368922	0	0	0.0566216	-0.296358
ELMOD1	0	0	0	2.52413	0	0	0.368922	0	0	0.0566216	-0.296358
GPER	0	0	0.754057	0	0	0	0.368922	0	0	0.0566216	-0.296358
GLIPR1	0	0	0	0.0682198	0	0	0.368922	0	0	0.0566216	-0.296358
MRPS15	0	0	0	0.0341099	0	0	0.368922	0	0	0.0566216	-0.296358
ZBTB7A	0	0.926836	0	0.193289	1.21972	0	0.368922	0.880364	3.1038	0.339729	-0.295748
ATG4C	0	0	0	0.0227399	0	2.9383	0	0.58691	0.31038	0.792702	-0.295518
CNKSR1	0	0	0	0.227399	0	0	3.68922	0.293455	0	0.226486	-0.294637
MMP14	1.20685	0	0	0.10233	0	0	0.368922	0.58691	2.48304	0	-0.294628
CAPN1	1.20685	0.926836	0	1.2507	3.65916	0	1.10677	0.58691	2.48304	0.0566216	-0.294161
ZXDC	0	0	2.26217	0.329729	0	0.979432	0	0	0	0	-0.294134
ARG2	0	0	0	0.0568498	0	3.91773	0	0	0	0.566216	-0.293778
FAM179B	0	0	0.754057	0.955077	0	2.9383	0	0.293455	0.620759	0.452972	-0.293398
AKT1	2.41371	0.926836	0	0.488909	0	0.979432	0	1.17382	4.96608	2.03838	-0.293261
ELAVL2	0	0	0	0.0341099	0	0	0	1.76073	0.31038	2.37811	-0.292889
HOOK1	2.41371	0	0	0.341099	0	0	0	0	0	0.0566216	-0.292848
SNX8	1.20685	0	0	0.17055	0	0	0.368922	0	0	0	-0.292848
PBLD	0	0.926836	10.5568	0.500279	0	0	0	0	0	3.05756	-0.29267
RAB7L1	0	0	0	0.17055	1.21972	0	0	0.293455	0	0	-0.292415
PPAP2C	0	0	0	1.29618	0	19.5886	0	2.34764	0.931139	3.05756	-0.292145
ST14	10.8617	0	0	0.602608	3.65916	0	0	0	0.31038	0	-0.292033
TAGLN	1.20685	4.63418	1.50811	7.01527	13.4169	0	0	0.293455	0	0.0566216	-0.291694
SIRT7	2.41371	0	0	0.216029	1.21972	0	0.737844	0	0.31038	0.679459	-0.291354
ASAH1	0	0	0.754057	0.10233	0	0	0.368922	0	0	0	-0.291216
SMR3A	0	0.926836	0	0.12507	0	0	0	0.293455	0	0	-0.290994
CPLX4	0	0	4.52434	0.602608	0	9.79432	0	0	0	0	-0.290483
ACOT6	1.20685	0	0	0.15918	0	0	0	0.293455	0	0	-0.290104
DNAJC19	1.20685	0	0	0.15918	0	0	0	0	0	0.226486	-0.290104
UCKL1	0	0	0	0.0227399	0	9.79432	4.05814	0.293455	0.931139	0.169865	-0.289578
PCF11	0	0	0.754057	5.79868	0	0	0	0	0	0.169865	-0.289561
FITM1	0	25.9514	2.26217	0.0795898	1.21972	0	0	0	0.31038	0	-0.289451
NTNG1	0	1.85367	0	0.238769	0	0	0	0	0	0.0566216	-0.289201
ATP10B	0	0	0	3.13811	0	0	0	0.880364	0	0.113243	-0.289149
PCNX	0	0	0.754057	0.966447	1.21972	1.95886	0	0	1.24152	0.169865	-0.289027
GAS6	0	0.926836	0	2.1944	1.21972	0.979432	0	12.912	3.1038	6.73796	-0.288508
TULP3	0	0	0	0.341099	0	0	0	0.293455	0	2.32148	-0.288497
MRPL53	0	0	0	0.0227399	0	2.9383	1.84461	0.880364	1.24152	1.35892	-0.288396
KLB	0	0	2.26217	0.284249	0	0	0	0	0	0.0566216	-0.288275
FRMPD1	0	0	0	0.0909597	0	2.9383	0.368922	0	0	0	-0.288246
MTMR9	0	0	0.754057	0.261509	0	0	0	0	0.31038	0.566216	-0.287712
IARS2	1.20685	0.926836	1.50811	2.45591	0	0.979432	0.368922	1.17382	1.5519	2.37811	-0.287594
PHB	0	0	0	0.0227399	0	0	5.16491	1.17382	0.620759	1.35892	-0.287517
SVIL	9.65484	11.122	0	4.55936	4.87888	0	0.368922	0.293455	2.17266	1.18905	-0.287347
LIF	1.20685	0	0	0.14781	0	0	0	0.293455	0	0	-0.28734
ARHGAP5	1.20685	0	0	0.14781	0	0	0	0	0	0.0566216	-0.28734
HES6	0	0	0	0.0227399	0	1.95886	0.368922	1.17382	0.931139	2.03838	-0.287186
GOLM1	2.41371	0	0	0.841378	0	0	0	0	0.31038	0.566216	-0.287121
TTC17	0	0	1.50811	0.397949	1.21972	0	1.10677	0.293455	0.31038	0.283108	-0.287057
DFNA5	0	0	0.754057	0.0909597	0	0	0	0	0	0.169865	-0.286796
ATP8B4	0	0	0.754057	0.0909597	0	0	0	0	0	0.0566216	-0.286796
SLC4A4	0	0	0.754057	0.0341099	0	0	0	0	0.931139	11.1544	-0.286332
TMEM25	0	1.85367	0	0.216029	0	0	0	0	0	3.6804	-0.28559
EGFR	0	0	0	0.716308	0	0	0	1.46727	0	0.169865	-0.285361
KIF20A	0	0	0	0.295619	0	0.979432	0	0	0	0.113243	-0.285317
ING2	0	0	0	0.0909597	0	0.979432	0	0	0	0.113243	-0.285317
GRAP2	0	0	0	0.0227399	0	0.979432	0	0	0	0.113243	-0.285317
CLEC9A	0	0	0	0.0795898	0	0.979432	0	0	0	0.113243	-0.285317
ARFGAP3	12.0685	0.926836	1.50811	0.0909597	2.43944	0	0	0	0.31038	0.679459	-0.285002
WHSC1L1	0	0	0	0	1.21972	0.979432	0	0	0.31038	0.0566216	-0.28495
RAB20	0	0	4.52434	0.511649	0	0	0	0	0	0.339729	-0.284567
ELOVL3	2.41371	0.926836	0	3.28592	0	0	0.368922	6.74946	2.17266	0	-0.28455
LRFN4	1.20685	0	0	0.250139	0	0	0	0.58691	0.620759	0	-0.283965
AR	0	0.926836	0	0.10233	0	0.979432	0	0	0	0	-0.283772
OCLN	2.41371	0	0	0.261509	0	0	0	0.58691	0	0	-0.283159
PSME3	0	0	0	0.181919	0	0.979432	0	0.293455	0.31038	1.81189	-0.283125
USP13	0	6.48785	0	0.0568498	0	0	0	0.58691	0	0.0566216	-0.282674
TNKS1BP1	2.41371	0	0	0.602608	0	0	0	1.46727	1.5519	0.113243	-0.282548
PAOX	0	0.926836	0	0.0227399	0	0	0	0	1.24152	0.226486	-0.282085
GALNT4	0	0	0	0.0909597	0	1.95886	0	1.46727	0.620759	0.962566	-0.282021
MUTED	0	1.85367	0	0.193289	0	0	0	0	0	0.0566216	-0.281947
PTTG1	0	0	0	0.0568498	0	0	1.10677	0	0	0.113243	-0.281364
ATG10	0	0	0	0.10233	0	0	1.10677	0	0	0.113243	-0.281364
IL17D	0	3.70734	0	0.375209	0	0	0	0	0	0.0566216	-0.281031
ECEL1	0	0	0	0	1.21972	0.979432	0	0.293455	0	0.0566216	-0.280648
ATXN2	0	0.926836	0	0.659458	0	1.95886	0	2.93455	3.1038	0.622837	-0.280482
ART3	0	0.926836	0	0.0909597	0	0	0	0.293455	0	0	-0.280114
MRPL35	0	0.926836	0	0.0909597	0	0	0	0	0	0.113243	-0.280114
TMUB1	0	0	0	0.238769	2.43944	0	0.737844	0	0	0	-0.280036
TRIM38	0	0	0.754057	0.0227399	1.21972	0	0.368922	0	0	0.0566216	-0.279885
ICAM5	1.20685	0	0	0	0	0	0	0.58691	0	0.0566216	-0.279615
ZMYND15	0	0	0	0.625348	0	0	0	0.58691	0	0.0566216	-0.279615
PTPN22	0	0	0	0.500279	0	0	0	0.58691	0	0.0566216	-0.279615
ID3	0	0	0	0.0341099	0	0	0	0.58691	0	0.0566216	-0.279615
SUSD3	0	0	0	0.0909597	0	9.79432	0	0.293455	0	0.622837	-0.279432
MLX	0	1.85367	0	0.238769	0	0	0.368922	0.58691	1.86228	1.64202	-0.279357
SHC2	0	0	0	0.17055	1.21972	0	0.368922	0	0.620759	0	-0.279126
MDC1	0	0	0	0.15918	1.21972	0	0.368922	0.880364	0.620759	0.226486	-0.278762
B3GNT3	2.41371	0	0	0	0	0	0	0	0.620759	0.0566216	-0.278036
RNF139	0	0	0.754057	0.0682198	0	0	0	0	0	0.0566216	-0.277813
PEX10	0	0	0	0.0341099	0	0.979432	1.47569	0	0.31038	0.283108	-0.27749
CYB5B	0	0	0	0.0682198	0	0	2.58245	12.0316	1.86228	4.41648	-0.277484
PPHLN1	0	0	0	0.0795898	0	0.979432	0.368922	0	0.31038	0.962566	-0.277226
NBEA	0	0	0	0.966447	0	5.87659	0	0.880364	0.31038	0.566216	-0.277172
POLR2B	0	0	0	0.0454799	0	1.95886	0	1.46727	0.931139	3.73702	-0.276752
PLP2	0	0.926836	2.26217	1.12563	3.65916	0	1.84461	0.293455	1.86228	0.226486	-0.276586
STX1A	1.20685	0	0	0.10233	0	0	0	0	0	0.0566216	-0.276101
MPZL2	10.8617	0	0.754057	0.12507	0	0	0	0	0	0.113243	-0.275222
CLEC14A	0	2.78051	0	0.227399	0	0	0	0	0	0.113243	-0.275193
NAT9	1.20685	0.926836	1.50811	2.37632	0	0	3.3203	0.293455	0.620759	0.962566	-0.274923
SLC39A7	2.41371	0	3.77028	0.920967	6.0986	1.95886	2.95138	4.10837	3.41418	2.03838	-0.274288
MOBKL3	0	0	0	0.0454799	0	1.95886	1.47569	1.46727	0.931139	0.339729	-0.274263
LST1	0	0	0.754057	0.875487	0	0	0.737844	0.293455	0	0.113243	-0.274026
NDUFS6	0	0	0	0.0341099	0	0	0.737844	0	0	0.0566216	-0.273666
CKB	0	0	0	0.227399	0	38.1978	1.10677	3.228	4.6557	13.5326	-0.27335
DNA2	0	0	1.50811	0.1137	0	0	0	0	0	0.169865	-0.273257
ERCC6	0	0	0.754057	0.0568498	0	0.979432	0	0	0	0	-0.273257
GREM2	0	0	0.754057	0.0568498	0	0	0	0	0	0.169865	-0.273257
CLSTN2	0	0	0.754057	0.0568498	0	0	0	0	0	0.0566216	-0.273257
FBXL16	1.20685	0	0	0.0909597	0	0	0	0	0	0.113243	-0.27325
SERPINB9	1.20685	0	0	0.0909597	0	0	0	0	0	0.113243	-0.27325
SCG3	0	0	0	0.227399	0	3.91773	0	0.293455	0	0	-0.273109
COL9A2	0	0	0	0.0909597	1.21972	0	0	0.293455	0	0	-0.273009
FKTN	0	0	0	0.375209	0	1.95886	0	0	0.31038	1.52878	-0.272959
PARP12	3.62056	0.926836	0.754057	3.61565	1.21972	0	0.368922	0.293455	0.31038	0	-0.272737
RNF13	0	0.926836	5.2784	4.21826	1.21972	0	0	0	0	1.07581	-0.271267
DCAKD	4.82742	0	0	0.318359	0	0	0	0	0	0.0566216	-0.270385
KCNJ8	0	0	0	0.0795898	1.21972	0	0	0.293455	0	0	-0.270173
FOXF2	0	0	0	0.0795898	1.21972	0	0.368922	0	0	0	-0.270173
VAV2	0	0	1.50811	0.648088	0	0	0.368922	0.293455	0.620759	1.92513	-0.270032
TMEM71	0	0	0	0.0682198	0	0	0	0.880364	0	0.0566216	-0.269887
MTRF1	0	0	0	0.727678	0	0	0	0.880364	0	0.0566216	-0.269887
FDXACB1	0	0	0	0.0909597	0	0	0	0.880364	0	0.0566216	-0.269887
RAD51L3	0	0.926836	0	0.0568498	0	0	0	0	0	0.0566216	-0.268978
TIPRL	0	0.926836	0	0.0568498	0	0.979432	0	0	0	0	-0.268978
DBNDD1	0	0.926836	0	0.0568498	0	0	0	0.293455	0	0	-0.268978
ARTN	0	0	0.754057	0.0454799	0	0	0	0	0	0.0566216	-0.268665
PAM	0	6.48785	0	0.386579	0	0	0	0	0	0.226486	-0.268442
KHDRBS1	0	0.926836	3.77028	1.05741	3.65916	0	0	0	0.31038	0	-0.267963
GBP3	0	0	0	1.17111	0	0.979432	0	0	0	0.0566216	-0.267899
N4BP2	0	0	0	0.579868	0	0.979432	0	0	0	0.0566216	-0.267899
DCLK1	0	0	0	0.477539	0	0.979432	0	0	0	0.0566216	-0.267899
CECR2	0	0	0	0.238769	0	0.979432	0	0	0	0.0566216	-0.267899
LAT	0	0	0	0.17055	0	0.979432	0	0	0	0.0566216	-0.267899
POLA1	0	0	0	0.10233	0	0.979432	0	0	0	0.0566216	-0.267899
LMTK3	0	0	0	0.0795898	0	0.979432	0	0	0	0.0566216	-0.267899
NALCN	0	0	0	0.0795898	0	0.979432	0	0	0	0.0566216	-0.267899
ADNP2	0	0	0	1.28481	0	0.979432	0	0	0	0.0566216	-0.267899
ADCY1	0	0	0	0.0341099	0	0.979432	0	0	0	0.0566216	-0.267899
AGBL5	0	0	0	0.0341099	0	0.979432	0	0	0	0.0566216	-0.267899
ELAVL3	0	0	0	0.0341099	0	0.979432	0	0	0	0.0566216	-0.267899
EFCAB7	0	0	0	0.0227399	0	0.979432	0	0	0	0.0566216	-0.267899
FOXD1	0	0	0	0.0227399	0	0.979432	0	0	0	0.0566216	-0.267899
POLR2I	0	0	0	0.0227399	0	0.979432	0	0	0	0.0566216	-0.267899
TLN2	0	0	0	0.14781	0	1.95886	0	0.293455	0.31038	0.849323	-0.267785
PDXP	1.20685	0	0	0.0682198	0	0	0.737844	0	0	0	-0.267506
DBT	0	0	0	0.466169	0	0	0	0.293455	0	5.2658	-0.267261
DPP7	0	0	0	0.204659	0	0.979432	0	0.293455	0.31038	1.13243	-0.267115
PPRC1	4.82742	0.926836	0	0.204659	0	0	0	0	0.31038	0	-0.266863
SLC35C1	0	0.926836	0	0	0	0	0.368922	0.880364	0.620759	0.849323	-0.266466
ANGPTL3	0	0	0	0.0227399	0	0	0	3.228	0	0.169865	-0.266309
ANGPTL7	0	0	0	0.375209	0	0	2.21353	0	0	0.113243	-0.26586
IKZF5	1.20685	0	0	0.545758	0	0	0	0	0.31038	0.622837	-0.265274
PDZD4	0	0.926836	0	0.0454799	0	0	0	0	0	0.169865	-0.265218
STAB2	0	0	0	0.0227399	0	0	0	1.17382	0	0.0566216	-0.264962
TLR5	1.20685	0	0	0.0568498	0	0	0	0.293455	0	0	-0.264614
BAG2	0	0	0.754057	0.0341099	0	0	0	0	0	1.13243	-0.264039
HOMER3	4.82742	0	0	0.613978	0	0	0	0.293455	0.620759	0	-0.264031
PTK7	6.03427	0	0	0.284249	0	0	0	0.293455	1.5519	0	-0.262978
NARS2	0	0	0.754057	0.0341099	0	0	0	0	0.31038	0.0566216	-0.262798
MTMR12	0	0	0.754057	0.761788	0	0	0	0	0.31038	1.24567	-0.262705
FGFRL1	0	0	0	0	1.21972	3.91773	0	0.293455	0.931139	0.339729	-0.262249
CCDC115	0	0	0	0.238769	0	0	1.47569	0	0	0.0566216	-0.261922
SLC2A9	1.20685	0	0	0.0454799	0	0	0	0	0	0.113243	-0.261711
CHPT1	0	0	0	0.0795898	0	0	0	1.17382	0	31.3117	-0.26165
KLC2	6.03427	5.56101	12.819	4.18415	6.0986	0	2.58245	0.58691	0.931139	0.849323	-0.260845
KLF2	1.20685	0	0	0.0227399	0	0	0	0	0.620759	0.0566216	-0.260454
UPK1A	0	0	0	0.0227399	0	0	0	6.74946	0	0.226486	-0.260435
MYBBP1A	0	2.78051	0	0.0909597	0	0	0	0	0	0.0566216	-0.260175
ATP1A3	0	0	0	0.0227399	0	15.6709	1.47569	0	0.31038	0	-0.260144
TPM2	0	16.683	0	0.0568498	0	1.95886	0	0	0	0.0566216	-0.260098
IER5	9.65484	0	0	0.306989	0	0	0	0	0	0.169865	-0.259891
TPD52L1	0	0	0	0.250139	0	0	0	2.05418	0.31038	1.3023	-0.259439
SGK2	0	0	0.754057	0.0227399	0	0	0	0	0	6.73796	-0.259383
CLCN2	0	0	0.754057	0.0227399	0	0	0.737844	0	0	0	-0.259383
FANCM	0	0	0.754057	0.0227399	0	0	0	0	0	0.0566216	-0.259383
ADAMDEC1	0	0	0	0.557128	0	1.95886	0	0	0	0.0566216	-0.258996
FAM169A	0	0	0	0.0682198	0	3.91773	0	0	0	0.113243	-0.258996
TCP11	0	0	0	0.0227399	0	1.95886	0	0	0	0.0566216	-0.258996
NIPSNAP3A	1.20685	0	0	0.0341099	0	0	0	0.293455	0	0	-0.258797
RBM4B	0	0	0	0.0682198	2.43944	0	0	0.293455	0	0	-0.258705
CCDC8	0	0	0	0.0341099	1.21972	0	0	0.293455	0	0	-0.258705
SMEK2	0	0	2.26217	1.01193	1.21972	0.979432	0	0.293455	0.31038	0.283108	-0.257932
ALG6	0	0.926836	0	0.0227399	0	0	0	0	0	0.0566216	-0.257641
FAM3B	8.44798	0	0	0.204659	0	0	0	0.293455	0	0	-0.257545
EEF2	109.824	121.415	55.0461	73.7797	41.4705	0.979432	0	0.58691	1.5519	0.622837	-0.25741
TRPC4AP	3.62056	6.48785	2.26217	1.76234	2.43944	0	0	0	0	0.113243	-0.257397
SEMA7A	0	0	0	0.14781	0	2.9383	2.21353	0.293455	0.620759	0	-0.256948
SYT1	0	0	0	0.0227399	0	42.1156	0	0.880364	0	0	-0.256514
RXRB	6.03427	0.926836	0	2.39906	0	0.979432	0.368922	2.34764	2.48304	1.5854	-0.256357
TDO2	0	0	2.26217	0.0454799	0	0	0	0	0	0.0566216	-0.256265
PDE6A	0	0	0	0.454799	0	25.4652	0	0	0	0.509594	-0.256236
ITGB8	8.44798	0	0	0.15918	0	0	0	0	0	0.226486	-0.255873
CACNA1G	2.41371	0	0	0.0454799	0	0	0	0	0	0.0566216	-0.255873
TES	1.20685	0	0	0.0227399	0	0	0	0.293455	0	0	-0.255873
ZFYVE28	0	0	0	0.0227399	1.21972	0.979432	0	0	0	0	-0.255811
FECH	0	0	0	0.0227399	1.21972	0	0	0.58691	0	0	-0.255811
ABCG2	0	0	0	0.1137	0	0	0	1.17382	0.31038	12.9663	-0.255095
FRMD6	2.41371	0	0	0.716308	1.21972	0	0	2.34764	6.82835	0.226486	-0.255028
WDR35	0	0	0	0.432059	0	3.91773	0	0.880364	0.31038	0.169865	-0.255012
COL18A1	3.62056	0	1.50811	0.682198	3.65916	0	0	8.51019	3.1038	0.452972	-0.254861
CES1	0	0.926836	74.6516	0.204659	0	0	0	0	0	1.41554	-0.254738
FETUB	0	0	0	0.15918	0	0	0	3.81491	0	0.0566216	-0.254629
FBXO2	0	0	0	0.0341099	2.43944	0	0.368922	0	0	0	-0.254361
ROM1	0	0	0	0.17055	0	136.141	2.21353	0.293455	0.31038	0.169865	-0.254004
SLC24A6	0	0	0	0.341099	1.21972	0	0.737844	0.293455	1.24152	0	-0.253613
ESRRB	0	0	0	0.1137	0	14.6915	0	0	0	0.169865	-0.253608
PLN	0	28.7319	0	0.284249	0	0	0	0	0	0.0566216	-0.253088
SNX21	0	0	0	0.375209	1.21972	0	0.368922	0	0.31038	0	-0.253015
SEMG1	0	0	0	0.193289	0	0	1.47569	156.118	0	0	-0.25295
ORC4L	0	0	0	0.0568498	0	0.979432	0	0.293455	0.31038	0.962566	-0.252946
RRAD	0	6.48785	0	0.613978	1.21972	0	0	0	0.31038	0.283108	-0.252896
RBMX2	0	0.926836	1.50811	0.693568	0	0.979432	0	0.58691	0	0.283108	-0.25267
ALDH1A3	18.1028	0	0	0.14781	0	0	0	0	0	0.113243	-0.252549
HNF4G	0	0	3.01623	0.0227399	0	0	0	0	0	0.226486	-0.252354
EPO	0	0	3.01623	0.0227399	0	0	0	0	0	0.0566216	-0.252354
RANBP1	1.20685	0.926836	0.754057	0.1137	0	0.979432	0.368922	0.293455	0.931139	0.792702	-0.252136
NAT2	0	0	6.78651	0.0454799	0	0	0	0	0	0.283108	-0.252092
PRSS38	0	0	0	0.0227399	0	8.81489	0	0	0	0.0566216	-0.252006
FEM1A	4.82742	48.1955	0	1.45536	0	0	0	0	0.31038	0	-0.251968
GARS	8.44798	0	0	1.3644	4.87888	0	0	0.58691	3.41418	0.962566	-0.251935
MYH4	0	0	0.754057	0	0	0	1005.31	28.7586	94.3554	0	-0.251609
ECHDC3	0	1.85367	13.573	1.95563	1.21972	0	0	0	0	0.113243	-0.25131
AADAC	0	0	15.0811	0.0454799	0	0	0	0	0	1.18905	-0.250942
SERPINA11	0	0	8.29463	0.0227399	0	0	0	0	0	0.0566216	-0.250856
BCAM	6.03427	1.85367	0	0.250139	40.2508	0	1.10677	1.17382	1.86228	0.849323	-0.250127
TNNC2	0	367.954	0	0.0682198	0	0	0	0	0	0.226486	-0.250058
SPATA2L	3.62056	0	0	0	0	0	0	0	0	0.0566216	-0.25
C8A	0	0	13.573	0	0	0	0	0	0	0.283108	-0.25
FOSL1	9.65484	0	0	0	0	0	0	0	0	0.0566216	-0.25
PROL1	0	0	0	3.66113	0	0	0	0.293455	0	0	-0.25
ASB10	0	2.78051	0	0	0	0	0	0	0.31038	0	-0.25
FBXO27	0	0	0	1.78508	0	1.95886	0	0	0	0	-0.25
ATG9B	0	0	0	1.51221	0	0	0	0	0	0.0566216	-0.25
MEOX1	0	0	0	1.39851	0	0	0	0	0	0.0566216	-0.25
TMPRSS5	0	0	0	0	1.21972	0.979432	0	0	0	0	-0.25
GDF7	0	0	0	0	1.21972	0	0	0.293455	0	0	-0.25
VIP	1.20685	0	0	0	0	0	0	0.293455	0	0	-0.25
SVOPL	1.20685	0	0	0	0	0	0	0	0	0.113243	-0.25
THEG	1.20685	0	0	0	0	0	0	0	0	0.0566216	-0.25
SOS1	0	0	0	0.932337	0	0.979432	0	0	0	0	-0.25
TBCE	0	0	0	0.739048	0	0	0	0	0	0.113243	-0.25
CCDC114	0	0	0	0.693568	0	0	0	0	0	0.0566216	-0.25
RPRD1B	0	0	0	0.693568	0	0	0	0	0	0.0566216	-0.25
RNF222	0	0	0	0.659458	0	0	0	0.293455	0	0	-0.25
ARHGAP26	0	0	0	0.602608	0	0	0	0.293455	0	0	-0.25
CCDC82	0	0	0	0.591238	0	0	0	0	0	0.509594	-0.25
NAPB	0	0	0	0.591238	0	0	0	0	0	0.0566216	-0.25
MOGAT2	0	0	0	0.568498	0	0	0	0	0	1.24567	-0.25
CASP7	0	0	0	0.523018	0	0	0	0.293455	0	0	-0.25
GAB3	0	0	0	0.511649	0	0	0	0.293455	0	0	-0.25
ARID3B	0	0	0	0.432059	0	0	0	0.293455	0	0	-0.25
NIPBL	0	0	0	0.420689	0	0	0	0.293455	0	0	-0.25
DHX36	0	0	0	0.409319	0	0	0	0.293455	0	0	-0.25
POU2AF1	0	0	0	0.375209	0	0	0	0	0	0.452972	-0.25
CCL17	0	0	0	0.375209	0	0	0	0	0	0.0566216	-0.25
DDX60	0	0	0	0.375209	0	0	0	0	0	0.0566216	-0.25
USP14	0	0	0	0.375209	0	0	0	0	0	0.0566216	-0.25
FHDC1	0	0	0	0.352469	0	0	0	0.293455	0	0	-0.25
LAIR1	0	0	0	0.341099	0	0	0	2.05418	0	0	-0.25
ITGAX	0	0	0	0.341099	0	0	0	0.293455	0	0	-0.25
VPS13D	0	0	0	0.329729	0	0	0	0.58691	0	0	-0.25
TBC1D9	0	0	0	0.306989	0	0.979432	0	0	0	0	-0.25
TMEFF1	0	0	0	0.306989	0	0.979432	0	0	0	0	-0.25
POLR2D	0	0	0	0.295619	0	0	0	0	0	0.283108	-0.25
CDCA7	0	0	0	0.295619	0	0	0	0	0	0.0566216	-0.25
DYNC2H1	0	0	0	0.295619	0	0	0	0	0	0.0566216	-0.25
TRANK1	0	0	0	0.284249	0	0	0	0	0	0.339729	-0.25
STK38L	0	0	0	0.284249	0	0	0	0	0	0.226486	-0.25
MAN1C1	0	0	0	0.272879	0	0	0	1.46727	0	0	-0.25
SLC26A10	0	0	0	0.261509	0	0	0	0.293455	0	0	-0.25
ANKRD37	0	0	0	0.250139	0	0	0	0.293455	0	0	-0.25
BAI1	0	0	0	0.250139	0	0	0	0.293455	0	0	-0.25
CYTSA	0	0	0	0.216029	0	0	0	0.58691	0	0	-0.25
DQX1	0	0	0	0.181919	0	0	0	0	0	0.509594	-0.25
RERG	0	0	0	0.17055	0	0	0	0.293455	0	0	-0.25
CDK5R1	0	0	0	0.14781	0	0	0	0	0	0.0566216	-0.25
PPIL5	0	0	0	0.14781	0	0	0	0	0	0.0566216	-0.25
TMEM81	0	0	0	0.13644	0	0	0.368922	0	0	0	-0.25
FANCC	0	0	0	0.12507	0	0	0	0.58691	0	0	-0.25
MRGPRF	0	0	0	0.12507	0	0	0	0.293455	0	0	-0.25
NEK2	0	0	0	0.12507	0	0	0	0	0	0.169865	-0.25
GATA2	0	0	0	0.1137	0	0	0	2.05418	0	0	-0.25
FGF10	0	0	0	0.10233	0	0	0	0.58691	0	0	-0.25
BAI2	0	0	0	0.10233	0	0	0	0.293455	0	0	-0.25
KCNQ4	0	0	0	0.10233	0	0	0	0.293455	0	0	-0.25
THEMIS	0	0	0	0.0682198	0	0	0.368922	0	0	0	-0.25
CHAC2	0	0	0	0.0454799	0	0	0	0	0	2.03838	-0.25
GUCY2E	0	0	0	0.0341099	0	10.7738	0	0	0	0	-0.25
TMCO7	0	0	0	0.0341099	0	0	1.47569	0	0	0	-0.25
CCDC134	0	0	0	0.0341099	0	0	0.737844	0	0	0	-0.25
PYGO1	0	0	0	0.0341099	0	0	0.368922	0	0	0	-0.25
SLC9A5	0	0	0	0.0341099	0	0	0.368922	0	0	0	-0.25
F2	0	0	45.2434	0	0	0	0	0	0	0.0566216	-0.25
CACNA1S	0	12.0489	0	0	0	0	0	0.293455	0	0	-0.25
ALDH3B2	0	0	0	9.15282	0	0	0	0	0	0.0566216	-0.25
CXCL9	0	0	0	5.07101	0	0	0	0	0	0.0566216	-0.25
SPP2	0	0	3.77028	0	0	0	0	0	0	0.0566216	-0.25
SULT2A1	0	0	3.77028	0	0	0	0	0	0	0.0566216	-0.25
MAT2B	0	0	0	3.52469	0	0	0	0	0	0.0566216	-0.25
AADACL3	0	0	0	3.24044	0	0	0	0	0	0.0566216	-0.25
CHRDL1	0	0	0	3.14948	0	0	0	0	0	0.339729	-0.25
ABCG8	0	0	3.01623	0	0	0	0	0	0.31038	0	-0.25
PLXDC1	0	0	0	2.06933	0	0	0	0	0	0.0566216	-0.25
DPYD	0	0	0	1.87604	0	0	0	0	0	1.01919	-0.25
DGUOK	0	0	0	1.71687	0	0	0	0	0	0.0566216	-0.25
GRLF1	0	0	0	1.67139	0	0	0	0	0	0.509594	-0.25
HS3ST6	0	0	0	1.61454	0	0	0	0	0	0.113243	-0.25
DDX4	0	0	1.50811	0	0	0	0	0	0.31038	0	-0.25
TM6SF2	0	0	1.50811	0	0	0	0	0	0	0.0566216	-0.25
CNFN	0	0	0	1.2507	0	0	0	0	0	0.113243	-0.25
RAP2C	0	0	0	1.2507	0	0	0	0	0	0.0566216	-0.25
KTELC1	0	0	0	1.22796	0	0	0	0	0	0.452972	-0.25
RHBDL3	0	0	0	0	1.21972	0	0	0	0.620759	0	-0.25
KATNB1	0	0	0	0	1.21972	0	0	0	0.31038	0	-0.25
FAM78A	1.20685	0	0	0	0	0	0	0	0.620759	0	-0.25
B4GALNT4	1.20685	0	0	0	0	0	0	0	0.31038	0	-0.25
PRSS22	1.20685	0	0	0	0	0	0	0	0.31038	0	-0.25
EMB	0	0	0	1.19385	0	0	0	0	0	0.0566216	-0.25
SLC26A2	0	0	0	1.18248	0	0.979432	0	0	0	0	-0.25
LRRC8C	0	0	0	1.17111	0	0	0	0	0	0.0566216	-0.25
SIK2	0	0	0	1.15974	0	0	0	0	0	0.0566216	-0.25
FAM107A	0	0	0	1.05741	0	0	0	0	0	2.15162	-0.25
LIMK1	0	0	0	1.0233	0	0.979432	0	0	0	0	-0.25
ARHGEF10	0	0	0	1.0233	0	0	0	0	0	0.113243	-0.25
CD97	0	0	0	1.01193	0	0	0	0	0	1.13243	-0.25
NUPL1	0	0	0	1.01193	0	0	0	0	0	0.226486	-0.25
CHRNA2	0	0	0	1.00056	0	0	0	0	0	0.113243	-0.25
THOC1	0	0	0	1.00056	0	0	0	0	0	0.113243	-0.25
FAM122B	0	0	0	0.977817	0	0	0	0	0	0.113243	-0.25
PLAGL1	0	0	0	0.966447	0	0	0	0	0	0.0566216	-0.25
ASB12	0	0.926836	0	0	0	0	0	0	0	0.113243	-0.25
HAVCR1	0	0.926836	0	0	0	0	0	0	0	0.113243	-0.25
SLC18A3	0	0.926836	0	0	0	0	0	0	0	0.0566216	-0.25
FPR3	0	0	0	0.875487	0	0	0	0.293455	0	0	-0.25
TBXAS1	0	0	0	0.864118	0	0	0	0	0	0.283108	-0.25
DERA	0	0	0	0.864118	0	0	0	0	0	0.0566216	-0.25
PELI2	0	0	0	0.852748	0	0	0	0	0	0.169865	-0.25
YOD1	0	0	0	0.852748	0	0	0	0	0	0.113243	-0.25
UBIAD1	0	0	0	0.818638	0	0	0	0	0	1.52878	-0.25
ADAM8	0	0	0	0.784528	0	0	0	0.293455	0	0	-0.25
KCNJ16	0	0	0	0.773158	0	0	0	0	0	21.9125	-0.25
ASB9	0	0	0.754057	0	0	0	0	0	0	1.64202	-0.25
POP1	0	0	0.754057	0	0	0	0.368922	0	0	0	-0.25
CCR9	0	0	0.754057	0	0	0	0	0	0	0.113243	-0.25
ITLN1	0	0	0.754057	0	0	0	0	0	0	0.0566216	-0.25
TTC39C	0	0	0	0.716308	0	0	0	0.293455	0	0	-0.25
GRIP1	0	0	0	0.670828	0	0	0	0	0	0.0566216	-0.25
WNT11	0	0	0	0.625348	0	0	0	0	0	0.0566216	-0.25
SLC14A1	0	0	0	0.591238	0	0.979432	0	0	0	0	-0.25
TMEM59L	0	0	0	0.568498	0	1.95886	0	0	0	0	-0.25
PTPRJ	0	0	0	0.557128	0	0	0	0	0	0.679459	-0.25
DOCK7	0	0	0	0.557128	0	0	0	0.293455	0	0	-0.25
GIMAP5	0	0	0	0.545758	0	0	0	0	0	0.0566216	-0.25
LEPR	0	0	0	0.545758	0	0	0	0	0	0.0566216	-0.25
DMXL1	0	0	0	0.534388	0	0	0	0	0	0.0566216	-0.25
RIC3	0	0	0	0.534388	0	0	0	0	0	0.0566216	-0.25
SKP2	0	0	0	0.511649	0	0	0	0	0	0.226486	-0.25
ATAD2	0	0	0	0.511649	0	0	0	0	0	0.113243	-0.25
JAK3	0	0	0	0.511649	0	0	0	0	0	0.0566216	-0.25
ILF3	0	0	0	0.500279	0	0	0	0	0	0.0566216	-0.25
DCAF17	0	0	0	0.477539	0	0	0	0	0	0.283108	-0.25
SASH3	0	0	0	0.477539	0	0	0	0	0	0.0566216	-0.25
TRIM75	0	0	0	0.477539	0	0	0	0	0	0.0566216	-0.25
TRPS1	0	0	0	0.443429	0	0	0	0	0	0.226486	-0.25
CCDC130	0	0	0	0.443429	0	0	0	0	0	0.0566216	-0.25
PIGN	0	0	0	0.443429	0	0	0	0	0	0.0566216	-0.25
RSAD2	0	0	0	0.432059	0	0	0	0	0	1.24567	-0.25
DEM1	0	0	0	0.432059	0	0.979432	0	0	0	0	-0.25
CANX	0	0	0	0.409319	0	0	0	0	0	0.226486	-0.25
CHST13	0	0	0	0.409319	0	0	0	0	0	0.0566216	-0.25
TESK2	0	0	0	0.386579	0	0	0	0	0	0.226486	-0.25
PPM1A	0	0	0	0.363839	0	0	0	0	0	0.0566216	-0.25
FBXO30	0	0	0	0.352469	0	0	0	0	0	0.0566216	-0.25
MGA	0	0	0	0.352469	0	0	0	0	0	0.0566216	-0.25
TCF3	0	0	0	0.352469	0	0	0	0	0	0.0566216	-0.25
FAM120C	0	0	0	0.341099	0	0	0	0	0	0.396351	-0.25
GAS2L3	0	0	0	0.341099	0	0	0	0	0	0.0566216	-0.25
WDR52	0	0	0	0.329729	0	0	0	0	0	0.113243	-0.25
GEM	0	0	0	0.329729	0	0	0	0	0	0.0566216	-0.25
KY	0	0	0	0.318359	0	0	9.96089	0	0	0	-0.25
FGFBP3	0	0	0	0.318359	0	0.979432	0	0	0	0	-0.25
LAMA3	0	0	0	0.318359	0	0	0	0	0	0.73608	-0.25
PGM2	0	0	0	0.318359	0	0	0	0	0	0.0566216	-0.25
ATL1	0	0	0	0.306989	0	0	0	0	0	0.226486	-0.25
MME	0	0	0	0.306989	0	0	0	0	0	0.0566216	-0.25
LRRC8E	0	0	0	0.295619	0	0	0	0.58691	0	0	-0.25
SH3KBP1	0	0	0	0.284249	0	0	0	0.58691	0	0	-0.25
RAP1GAP2	0	0	0	0.261509	0	0	0	0	0	0.905945	-0.25
LIPK	0	0	0	0.261509	0	0	0	0	0	0.283108	-0.25
BLOC1S3	0	0	0	0.261509	0	0	0	0	0	0.0566216	-0.25
CCBL2	0	0	0	0.261509	0	0	0	0	0	0.0566216	-0.25
PPAPDC1A	0	0	0	0.261509	0	0	0	0	0	0.0566216	-0.25
SP5	0	0	0	0.250139	0	0	0	0	0	0.792702	-0.25
SRPX2	0	0	0	0.250139	0	0	0	0	0	0.0566216	-0.25
PEG10	0	0	0	0.238769	0	0	0	0	0	0.169865	-0.25
HECTD2	0	0	0	0.238769	0	0	0	0	0	0.113243	-0.25
NEIL1	0	0	0	0.216029	0	0	0.368922	0	0	0	-0.25
NFYB	0	0	0	0.216029	0	0	0	0	0	0.0566216	-0.25
TMEM39A	0	0	0	0.216029	0	0	0	0	0	0.0566216	-0.25
CNGA1	0	0	0	0.204659	0	8.81489	0	0	0	0	-0.25
FAR2	0	0	0	0.204659	0	0.979432	0	0	0	0	-0.25
IQSEC3	0	0	0	0.204659	0	0.979432	0	0	0	0	-0.25
LUZP2	0	0	0	0.204659	0	0.979432	0	0	0	0	-0.25
TM6SF1	0	0	0	0.204659	0	0.979432	0	0	0	0	-0.25
IL21	0	0	0	0.204659	0	0	0	0	0	0.113243	-0.25
HYAL4	0	0	0	0.204659	0	0	0	0	0	0.0566216	-0.25
NKD2	0	0	0	0.204659	0	0	0	0	0	0.0566216	-0.25
CRYGS	0	0	0	0.193289	0	0.979432	0	0	0	0	-0.25
TRAF3IP3	0	0	0	0.193289	0	0.979432	0	0	0	0	-0.25
COIL	0	0	0	0.193289	0	0	0	0	0	0.113243	-0.25
GPR34	0	0	0	0.193289	0	0	0	0	0	0.0566216	-0.25
PEX12	0	0	0	0.181919	0	0	0	0	0	0.226486	-0.25
CCDC111	0	0	0	0.181919	0	0	0	0	0	0.113243	-0.25
ABCB9	0	0	0	0.181919	0	0	0	0	0	0.0566216	-0.25
MACROD2	0	0	0	0.17055	0	0	0	0	0	3.11419	-0.25
RAPGEF4	0	0	0	0.17055	0	0	0	0	0	0.226486	-0.25
GNAT1	0	0	0	0.15918	0	167.483	0	0	0	0	-0.25
ACCN3	0	0	0	0.15918	0	0.979432	0	0	0	0	-0.25
SLC4A5	0	0	0	0.15918	0	0.979432	0	0	0	0	-0.25
TBC1D22B	0	0	0	0.15918	0	0	0	0	0	0.73608	-0.25
APBB2	0	0	0	0.15918	0	0	0	0	0	0.169865	-0.25
MED9	0	0	0	0.15918	0	0	0	0	0	0.113243	-0.25
CCDC15	0	0	0	0.14781	0	0.979432	0	0	0	0	-0.25
VPS37A	0	0	0	0.14781	0	0.979432	0	0	0	0	-0.25
RSF1	0	0	0	0.14781	0	0	0	0.293455	0	0	-0.25
WDR17	0	0	0	0.13644	0	2.9383	0	0	0	0	-0.25
PLXNC1	0	0	0	0.13644	0	0	0	0.58691	0	0	-0.25
DHRS7B	0	0	0	0.13644	0	0	0	0	0	0.0566216	-0.25
MSC	0	0	0	0.13644	0	0	0	0	0	0.0566216	-0.25
SLC25A41	0	0	0	0.13644	0	0	0	0	0	0.0566216	-0.25
XRCC4	0	0	0	0.13644	0	0	0	0	0	0.0566216	-0.25
SENP8	0	0	0	0.12507	0	0.979432	0	0	0	0	-0.25
C3AR1	0	0	0	0.12507	0	0	0	0	0	0.509594	-0.25
GPLD1	0	0	0	0.12507	0	0	0.368922	0	0	0	-0.25
FAM65C	0	0	0	0.12507	0	0	0	0	0	0.283108	-0.25
EFHC1	0	0	0	0.12507	0	0	0	0	0	0.0566216	-0.25
SLC35F3	0	0	0	0.10233	0	0	0	0	0	1.81189	-0.25
JAM2	0	0	0	0.10233	0	0.979432	0	0	0	0	-0.25
B3GALNT1	0	0	0	0.10233	0	0	0	0	0	0.679459	-0.25
CCNG2	0	0	0	0.10233	0	0	0	0	0	0.452972	-0.25
PNPLA8	0	0	0	0.10233	0	0	0	0	0	0.226486	-0.25
BTBD12	0	0	0	0.10233	0	0	0	0	0	0.0566216	-0.25
CATSPERB	0	0	0	0.10233	0	0	0	0	0	0.0566216	-0.25
CCNE2	0	0	0	0.10233	0	0	0	0	0	0.0566216	-0.25
RSPH1	0	0	0	0.10233	0	0	0	0	0	0.0566216	-0.25
WDR25	0	0	0	0.10233	0	0	0	0	0	0.0566216	-0.25
ZMAT1	0	0	0	0.10233	0	0	0	0	0	0.0566216	-0.25
BHLHE22	0	0	0	0.0909597	0	0.979432	0	0	0	0	-0.25
SH3GL3	0	0	0	0.0909597	0	0.979432	0	0	0	0	-0.25
PRKAA2	0	0	0	0.0909597	0	0	0	0	0	0.452972	-0.25
TLR3	0	0	0	0.0909597	0	0	0	0	0	0.169865	-0.25
RPS6KA5	0	0	0	0.0909597	0	0	0	0	0	0.113243	-0.25
AGAP2	0	0	0	0.0909597	0	0	0	0	0	0.0566216	-0.25
GPR143	0	0	0	0.0909597	0	0	0	0	0	0.0566216	-0.25
MTHFD2L	0	0	0	0.0909597	0	0	0	0	0	0.0566216	-0.25
NDUFB5	0	0	0	0.0909597	0	0	0	0	0	0.0566216	-0.25
NEBL	0	0	0	0.0909597	0	0	0	0	0	0.0566216	-0.25
PCDH7	0	0	0	0.0909597	0	0	0	0	0	0.0566216	-0.25
UST	0	0	0	0.0909597	0	0	0	0	0	0.0566216	-0.25
CADPS	0	0	0	0.0795898	0	0.979432	0	0	0	0	-0.25
CCDC7	0	0	0	0.0795898	0	0.979432	0	0	0	0	-0.25
TRPM6	0	0	0	0.0795898	0	0	0	0	0	0.169865	-0.25
WDR37	0	0	0	0.0795898	0	0	0	0	0	0.169865	-0.25
PKP2	0	0	0	0.0795898	0	0	0	0	0	0.113243	-0.25
SUB1	0	0	0	0.0795898	0	0	0	0	0	0.113243	-0.25
DPM1	0	0	0	0.0795898	0	0	0	0	0	0.0566216	-0.25
ERP29	0	0	0	0.0795898	0	0	0	0	0	0.0566216	-0.25
FMNL3	0	0	0	0.0795898	0	0	0	0	0	0.0566216	-0.25
RPS26	0	0	0	0.0795898	0	0	0	0	0	0.0566216	-0.25
ROBO2	0	0	0	0.0795898	0	0	0	0	0	0.0566216	-0.25
SLC12A3	0	0	0	0.0682198	0	0	0	0	0	20.3271	-0.25
CDH22	0	0	0	0.0682198	0	0	0	0.880364	0	0	-0.25
ANKRD50	0	0	0	0.0682198	0	0	0	0.293455	0	0	-0.25
CD244	0	0	0	0.0682198	0	0	0	0.293455	0	0	-0.25
FASTKD1	0	0	0	0.0682198	0	0	0	0.293455	0	0	-0.25
GINS2	0	0	0	0.0682198	0	0	0	0.293455	0	0	-0.25
IKZF1	0	0	0	0.0682198	0	0	0	0.293455	0	0	-0.25
METTL4	0	0	0	0.0682198	0	0	0	0.293455	0	0	-0.25
NOXO1	0	0	0	0.0682198	0	0	0	0.293455	0	0	-0.25
ODZ3	0	0	0	0.0682198	0	0	0	0.293455	0	0	-0.25
SKAP1	0	0	0	0.0682198	0	0	0	0.293455	0	0	-0.25
STX11	0	0	0	0.0682198	0	0	0	0.293455	0	0	-0.25
TRO	0	0	0	0.0682198	0	0	0	0.293455	0	0	-0.25
TUSC1	0	0	0	0.0682198	0	0	0	0	0	0.226486	-0.25
SPATA9	0	0	0	0.0682198	0	0	0	0	0	0.113243	-0.25
BEND3	0	0	0	0.0682198	0	0	0	0	0	0.0566216	-0.25
GPR77	0	0	0	0.0682198	0	0	0	0	0	0.0566216	-0.25
RHBDL2	0	0	0	0.0682198	0	0	0	0	0	0.0566216	-0.25
RPAP2	0	0	0	0.0682198	0	0	0	0	0	0.0566216	-0.25
P2RX7	0	0	0	0.0568498	0	0	1.10677	0	0	0	-0.25
SNX31	0	0	0	0.0568498	0	0	0	0	0	0.962566	-0.25
CACNA1F	0	0	0	0.0454799	0	11.7532	0	0	0	0	-0.25
BCO2	0	0	0	0.0454799	0	0	0	0	0	1.98175	-0.25
MSL3L2	0	0	0	0.0454799	0	0.979432	0	0	0	0	-0.25
PNOC	0	0	0	0.0454799	0	0.979432	0	0	0	0	-0.25
DHRS13	0	0	0	0.0454799	0	0	0	0	0	0.283108	-0.25
RASSF6	0	0	0	0.0454799	0	0	0	0	0	0.283108	-0.25
USP47	0	0	0	0.0454799	0	0	0	0	0	0.226486	-0.25
ENPP1	0	0	0	0.0454799	0	0	0	0	0	0.169865	-0.25
RGS6	0	0	0	0.0454799	0	0	0	0	0	0.169865	-0.25
FAM123A	0	0	0	0.0454799	0	0	0	0	0	0.113243	-0.25
IDO2	0	0	0	0.0454799	0	0	0	0	0	0.113243	-0.25
SCG2	0	0	0	0.0454799	0	0	0	0	0	0.113243	-0.25
SLC6A4	0	0	0	0.0454799	0	0	0	0	0	0.113243	-0.25
BNIP1	0	0	0	0.0454799	0	0	0	0	0	0.0566216	-0.25
CXCL11	0	0	0	0.0454799	0	0	0	0	0	0.0566216	-0.25
GLRB	0	0	0	0.0454799	0	0	0	0	0	0.0566216	-0.25
GP1BA	0	0	0	0.0454799	0	0	0	0	0	0.0566216	-0.25
HESX1	0	0	0	0.0454799	0	0	0	0	0	0.0566216	-0.25
NDUFC2	0	0	0	0.0454799	0	0	0	0	0	0.0566216	-0.25
PRPF40A	0	0	0	0.0454799	0	0	0	0	0	0.0566216	-0.25
ROR1	0	0	0	0.0454799	0	0	0	0	0	0.0566216	-0.25
RPGRIP1L	0	0	0	0.0454799	0	0	0	0	0	0.0566216	-0.25
TUBAL3	0	0	0	0.0454799	0	0	0	0	0	0.0566216	-0.25
USP49	0	0	0	0.0454799	0	0	0	0	0	0.0566216	-0.25
FOXA1	0	0	0	0.0341099	0	0	0	3.52146	0	0	-0.25
GNA14	0	0	0	0.0341099	0	0	0	0	0	0.452972	-0.25
GLB1L3	0	0	0	0.0341099	0	0	0	0.293455	0	0	-0.25
LDLRAD2	0	0	0	0.0341099	0	0	0	0.293455	0	0	-0.25
MOCS1	0	0	0	0.0341099	0	0	0	0.293455	0	0	-0.25
NPTX1	0	0	0	0.0341099	0	0	0	0.293455	0	0	-0.25
NARG2	0	0	0	0.0341099	0	0	0	0.293455	0	0	-0.25
ZBTB38	0	0	0	0.0341099	0	0	0	0.293455	0	0	-0.25
DYNC1H1	0	0	0	0.0341099	0	0	0	0	0	0.113243	-0.25
LYRM4	0	0	0	0.0341099	0	0	0	0	0	0.113243	-0.25
NOSTRIN	0	0	0	0.0341099	0	0	0	0	0	0.113243	-0.25
APOC1	0	0	0	0.0341099	0	0	0	0	0	0.0566216	-0.25
BCAN	0	0	0	0.0341099	0	0	0	0	0	0.0566216	-0.25
CAGE1	0	0	0	0.0341099	0	0	0	0	0	0.0566216	-0.25
CHURC1	0	0	0	0.0341099	0	0	0	0	0	0.0566216	-0.25
CDK3	0	0	0	0.0341099	0	0	0	0	0	0.0566216	-0.25
EGFL6	0	0	0	0.0341099	0	0	0	0	0	0.0566216	-0.25
GPR112	0	0	0	0.0341099	0	0	0	0	0	0.0566216	-0.25
HOXD3	0	0	0	0.0341099	0	0	0	0	0	0.0566216	-0.25
SLC35F1	0	0	0	0.0341099	0	0	0	0	0	0.0566216	-0.25
SLC7A13	0	0	0	0.0227399	0	0	0	0	0	107.864	-0.25
SNCB	0	0	0	0.0227399	0	20.5681	0	0	0	0	-0.25
SLC1A7	0	0	0	0.0227399	0	6.85602	0	0	0	0	-0.25
MOGAT1	0	0	0	0.0227399	0	0	0	0	0	4.4731	-0.25
RLBP1	0	0	0	0.0227399	0	2.9383	0	0	0	0	-0.25
FRMD5	0	0	0	0.0227399	0	1.95886	0	0	0	0	-0.25
CABP5	0	0	0	0.0227399	0	0.979432	0	0	0	0	-0.25
CCDC81	0	0	0	0.0227399	0	0.979432	0	0	0	0	-0.25
INSM1	0	0	0	0.0227399	0	0.979432	0	0	0	0	-0.25
LUZP2	0	0	0	0.0227399	0	0.979432	0	0	0	0	-0.25
RIMKLA	0	0	0	0.0227399	0	0.979432	0	0	0	0	-0.25
SYNPO2	0	0	0	0.0227399	0	0.979432	0	0	0	0	-0.25
SYT4	0	0	0	0.0227399	0	0.979432	0	0	0	0	-0.25
TXNDC5	0	0	0	0.0227399	0	0.979432	0	0	0	0	-0.25
PTER	0	0	0	0.0227399	0	0	0	0	0	0.905945	-0.25
GATSL3	0	0	0	0.0227399	0	0	0	0	0	0.679459	-0.25
TOR1AIP2	0	0	0	0.0227399	0	0	0	0	0	0.679459	-0.25
ZKSCAN1	0	0	0	0.0227399	0	0	0	0	0	0.283108	-0.25
NCKIPSD	0	0	0	0.0227399	0	0	0	0	0	0.226486	-0.25
PUS7L	0	0	0	0.0227399	0	0	0	0	0	0.226486	-0.25
AK7	0	0	0	0.0227399	0	0	0	0	0	0.169865	-0.25
RAD9B	0	0	0	0.0227399	0	0	0	0	0	0.169865	-0.25
SLC4A9	0	0	0	0.0227399	0	0	0	0	0	0.169865	-0.25
SLC5A12	0	0	0	0.0227399	0	0	0	0	0	0.169865	-0.25
ALKBH1	0	0	0	0.0227399	0	0	0	0	0	0.113243	-0.25
MYCBP	0	0	0	0.0227399	0	0	0	0	0	0.113243	-0.25
FEM1C	0	0	0	0.0227399	0	0	0	0	0	0.113243	-0.25
MAP3K5	0	0	0	0.0227399	0	0	0	0	0	0.113243	-0.25
PGD	0	0	0	0.0227399	0	0	0	0	0	0.113243	-0.25
ASB18	0	0	0	0.0227399	0	0	0	0	0	0.0566216	-0.25
BNC2	0	0	0	0.0227399	0	0	0	0	0	0.0566216	-0.25
BLM	0	0	0	0.0227399	0	0	0	0	0	0.0566216	-0.25
COMTD1	0	0	0	0.0227399	0	0	0	0	0	0.0566216	-0.25
CUX1	0	0	0	0.0227399	0	0	0	0	0	0.0566216	-0.25
EMCN	0	0	0	0.0227399	0	0	0	0	0	0.0566216	-0.25
EID1	0	0	0	0.0227399	0	0	0	0	0	0.0566216	-0.25
GSTM2	0	0	0	0.0227399	0	0	0	0	0	0.0566216	-0.25
HSPBAP1	0	0	0	0.0227399	0	0	0	0	0	0.0566216	-0.25
MAGEE1	0	0	0	0.0227399	0	0	0	0	0	0.0566216	-0.25
MYO3A	0	0	0	0.0227399	0	0	0	0	0	0.0566216	-0.25
NEU3	0	0	0	0.0227399	0	0	0	0	0	0.0566216	-0.25
NEUROD2	0	0	0	0.0227399	0	0	0	0	0	0.0566216	-0.25
RAB8A	0	0	0	0.0227399	0	0	0	0	0	0.0566216	-0.25
RPSA	0	0	0	0.0227399	0	0	0	0	0	0.0566216	-0.25
RYR2	0	0	0	0.0227399	0	0	0	0	0	0.0566216	-0.25
SLC25A21	0	0	0	0.0227399	0	0	0	0	0	0.0566216	-0.25
SYCP2L	0	0	0	0.0227399	0	0	0	0	0	0.0566216	-0.25
ZUFSP	0	0	0	0.0227399	0	0	0	0	0	0.0566216	-0.25
TRDN	0	14.8294	0	0	0	0	0	0	0.31038	0	-0.25
EML6	0	0	0	1.88741	0	0	0	0	0	0.169865	-0.25
RCBTB2	0	0	0	1.66002	0	0	0	0	0	0.226486	-0.25
MUC15	0	0	0	1.22796	0	0	0	0.293455	0	0	-0.25
FRZB	0	0	0	0.943707	0	0	0	0	0	0.679459	-0.25
FOXH1	0	0.926836	0	0	0	0	0	0	0.31038	0	-0.25
SYNGAP1	0	0	0	0.795898	0	0	0	0	0	0.0566216	-0.25
DNMBP	0	0	0	0.761788	0	0	0.368922	0	0	0	-0.25
GAN	0	0	0.754057	0	0	0	0	0	0.931139	0	-0.25
PLK4	0	0	0	0.579868	0	0.979432	0	0	0	0	-0.25
STXBP1	0	0	0	0.545758	0	1.95886	0	0	0	0	-0.25
PLEK	0	0	0	0.545758	0	0.979432	0	0	0	0	-0.25
DEPDC6	0	0	0	0.477539	0	0	0	0.58691	0	0	-0.25
FGD6	0	0	0	0.420689	0	0	0	0	0	0.226486	-0.25
PTPDC1	0	0	0	0.397949	0	0	0	0	0	0.339729	-0.25
CHTF18	0	0	0	0.397949	0	0	0	0	0	0.0566216	-0.25
B3GNT9	0	0	0	0.397949	0	0	0	0	0	0.0566216	-0.25
MTF1	0	0	0	0.375209	0	0	0.368922	0	0	0	-0.25
ANGPTL1	0	0	0	0.306989	0	0	0	0.293455	0	0	-0.25
TMTC1	0	0	0	0.306989	0	0	0	0.293455	0	0	-0.25
ZFYVE9	0	0	0	0.306989	0	0	0	0.293455	0	0	-0.25
FAM175A	0	0	0	0.272879	0	0.979432	0	0	0	0	-0.25
VGLL3	0	0	0	0.272879	0	0.979432	0	0	0	0	-0.25
MMAA	0	0	0	0.272879	0	0	0	0	0	0.169865	-0.25
VWCE	0	0	0	0.272879	0	0	0	0	0	0.169865	-0.25
COLQ	0	0	0	0.181919	0	0	0.368922	0	0	0	-0.25
TTLL4	0	0	0	0.15918	0	0	0	0	0	1.18905	-0.25
TRAF1	0	0	0	0.15918	0	0	0	0.293455	0	0	-0.25
PGBD1	0	0	0	0.13644	0	0.979432	0	0	0	0	-0.25
PRKAG3	0	0	0	0.10233	0	0	0.737844	0	0	0	-0.25
TEAD2	0	0	0	0.10233	0	0	0.368922	0	0	0	-0.25
ANKRD13C	0	0	0	0.0909597	0	0	0	0	0	1.92513	-0.25
FGD5	0	0	0	0.0795898	0	0	0	0.58691	0	0	-0.25
AICDA	0	0	0	0.0795898	0	0	0	0.293455	0	0	-0.25
CCDC153	0	0	0	0.0795898	0	0	0	0.293455	0	0	-0.25
EDA2R	0	0	0	0.0795898	0	0	0	0.293455	0	0	-0.25
NFASC	0	0	0	0.0682198	0	1.95886	0	0	0	0	-0.25
S100B	0	0	0	0.0682198	0	0	1.10677	0	0	0	-0.25
LRRC30	0	0	0	0.0454799	0	0	0.368922	0	0	0	-0.25
UBE2C	0	0	0	0.0454799	0	0	0.368922	0	0	0	-0.25
ZC3H12B	0	0	0	0.0454799	0	0	0.368922	0	0	0	-0.25
DSCAML1	0	0	0	0.0341099	0	3.91773	0	0	0	0	-0.25
LCA5	0	0	0	0.0341099	0	0.979432	0	0	0	0	-0.25
NAALADL2	0	0	0	0.0341099	0	0.979432	0	0	0	0	-0.25
THSD4	0	0	0	0.0341099	0	0.979432	0	0	0	0	-0.25
TULP1	0	0	0	0.0341099	0	0	0	0	0	0.169865	-0.25
ANKRD24	0	0	0	0.0227399	0	0	2.95138	0	0	0	-0.25
CD180	0	0	0	0.0227399	0	0	0.737844	0	0	0	-0.25
AEN	0	0	0	0.0227399	0	0	0.368922	0	0	0	-0.25
KCTD19	0	0	0	0.0227399	0	0	0.368922	0	0	0	-0.25
APOA4	0	0	29.4082	0	0	0	0	0	0	0.0566216	-0.25
SLC22A17	0	0	0	0	2.43944	0	0.368922	0	0	0	-0.25
PHF19	0	0	0	1.7055	0	0	0	0.293455	0	0	-0.25
ARFGEF1	0	0	0	0.909597	0	0	0	0	0	0.0566216	-0.25
STAMBPL1	0	0	0	0.898227	0	0	0.368922	0	0	0	-0.25
KRT4	0	0	0	0.534388	0	0	0	0.880364	0	0	-0.25
NUP214	0	0	0	0.454799	0	0.979432	0	0	0	0	-0.25
FST	0	0	0	0.295619	0	0	0.368922	0	0	0	-0.25
HCN3	0	0	0	0.227399	0	0.979432	0	0	0	0	-0.25
COMMD9	0	0	0	0.227399	0	0	0	0	0	0.113243	-0.25
MSH5	0	0	0	0.227399	0	0	0	0	0	0.0566216	-0.25
SORD	0	0	0	0.227399	0	0	0	0	0	0.0566216	-0.25
TNFRSF25	0	0	0	0.227399	0	0	0	0	0	0.0566216	-0.25
CYFIP1	0	0	0	0.1137	0	1.95886	0	0	0	0	-0.25
FRRS1	0	0	0	0.1137	0	0	0	0	0	0.226486	-0.25
OGG1	0	0	0	0.1137	0	0	0	0	0	0.0566216	-0.25
KCTD13	0	0	0	0.1137	0	0	0	0	0	0.0566216	-0.25
HIST1H2BC	0	0	0	0.0909597	0	0	0	0.293455	0	0	-0.25
DRD2	0	0	0	0.0568498	0	0.979432	0	0	0	0	-0.25
NAP1L5	0	0	0	0.0568498	0	0.979432	0	0	0	0	-0.25
PANX2	0	0	0	0.0568498	0	0.979432	0	0	0	0	-0.25
OXGR1	0	0	0	0.0568498	0	0	0	0	0	0.905945	-0.25
NXPH4	0	0	0	0.0568498	0	0	0	0	0	0.226486	-0.25
ADRA2C	0	0	0	0.0568498	0	0	0	0	0	0.113243	-0.25
CD79B	0	0	0	0.0568498	0	0	0	0	0	0.113243	-0.25
PCDH12	0	0	0	0.0568498	0	0	0	0	0	0.113243	-0.25
CEBPE	0	0	0	0.0568498	0	0	0	0	0	0.0566216	-0.25
IRX6	0	0	0	0.0568498	0	0	0	0	0	0.0566216	-0.25
KIRREL3	0	0	0	0.0568498	0	0	0	0	0	0.0566216	-0.25
PSD4	0	0	0	0.0568498	0	0	0	0	0	0.0566216	-0.25
PGR	0	0	0	0.0568498	0	0	0	0	0	0.0566216	-0.25
PPP3CB	0	0	0	0.0568498	0	0	0	0	0	0.0566216	-0.25
RAB26	0	0	0	0.0568498	0	0	0	0	0	0.0566216	-0.25
REM1	0	0	0	0.0568498	0	0	0	0	0	0.0566216	-0.25
ROR2	0	0	0	0.0568498	0	0	0	0	0	0.0566216	-0.25
STAT4	0	0	0	0.0568498	0	0	0	0	0	0.0566216	-0.25
SPOCK1	0	0	0	0.0568498	0	0	0	0	0	0.0566216	-0.25
SOX1	0	0	0	0.0568498	0	0	0	0	0	0.0566216	-0.25
TXNDC3	0	0	0	0.0568498	0	0	0	0	0	0.0566216	-0.25
TMED6	0	0	0	0.0568498	0	0	0	0	0	0.0566216	-0.25
ADM	0	0	0	0.0454799	0	0	0	0.293455	0	0	-0.25
CDH26	0	0	0	0.0454799	0	0	0	0.293455	0	0	-0.25
CAPN13	0	0	0	0.0454799	0	0	0	0.293455	0	0	-0.25
CDC42EP2	0	0	0	0.0454799	0	0	0	0.293455	0	0	-0.25
CHODL	0	0	0	0.0454799	0	0	0	0.293455	0	0	-0.25
CCDC102A	0	0	0	0.0454799	0	0	0	0.293455	0	0	-0.25
LNPEP	0	0	0	0.0454799	0	0	0	0.293455	0	0	-0.25
LCOR	0	0	0	0.0454799	0	0	0	0.293455	0	0	-0.25
PDZRN4	0	0	0	0.0454799	0	0	0	0.293455	0	0	-0.25
TKTL1	0	0	0	0.0454799	0	0	0	0.293455	0	0	-0.25
ZSWIM3	0	0	0	0.0454799	0	0	0	0.293455	0	0	-0.25
SYTL3	0	0	0	0.0227399	0	0	0	0.58691	0	0	-0.25
ACVR1C	0	0	0	0.0227399	0	0	0	0.293455	0	0	-0.25
AGER	0	0	0	0.0227399	0	0	0	0.293455	0	0	-0.25
APBA2	0	0	0	0.0227399	0	0	0	0.293455	0	0	-0.25
COL2A1	0	0	0	0.0227399	0	0	0	0.293455	0	0	-0.25
LRRC4	0	0	0	0.0227399	0	0	0	0.293455	0	0	-0.25
MUC16	0	0	0	0.0227399	0	0	0	0.293455	0	0	-0.25
NOX1	0	0	0	0.0227399	0	0	0	0.293455	0	0	-0.25
PRAME	0	0	0	0.0227399	0	0	0	0.293455	0	0	-0.25
RNF24	0	0	0	0.0227399	0	0	0	0.293455	0	0	-0.25
SPEF2	0	0	0	0.0227399	0	0	0	0.293455	0	0	-0.25
TLL1	0	0	0	0.0227399	0	0	0	0.293455	0	0	-0.25
ULBP1	0	0	0	0.0227399	0	0	0	0.293455	0	0	-0.25
VWA3A	0	0	0	0.0227399	0	0	0	0.293455	0	0	-0.25
CX3CR1	0	0	0	0.454799	0	0	0	0.293455	0	0	-0.25
GNRH1	0	0	0	0.352469	0	0	0.368922	0	0	0	-0.25
BACH2	0	0	0	0.227399	0	0	0	0.293455	0	0	-0.25
SERPINB13	0	0	0	0.1137	0	0	0	0.58691	0	0	-0.25
TMEM161B	0	0	0	0.1137	0	0	0	0.58691	0	0	-0.25
TRIP13	0	0	0	0.1137	0	0	0.368922	0	0	0	-0.25
MATN4	0	0	0	0.0795898	0	0	0.737844	0	0	0	-0.25
KIF3C	0	0	0	0.0795898	0	0	0.368922	0	0	0	-0.25
SHANK3	0	0	0	0.0568498	0	0	0.737844	0	0	0	-0.25
INHA	0	0	0	0.0568498	0	0	0.368922	0	0	0	-0.25
ORAI2	0	0	0	0.0568498	0	0	0	0.293455	0	0	-0.25
PHKA2	0	0	0	0.0568498	0	0	0	0.293455	0	0	-0.25
PRKCB	0	0	0	0.0568498	0	0	0	0.293455	0	0	-0.25
SLC6A17	0	0	0	0.0568498	0	0	0	0	0	0.169865	-0.25
MRPS25	0	0	0	0.795898	0	0	0.368922	0	0	0	-0.25
GNB3	0	0	0	0.13644	0	12.7326	0	0	0	0	-0.25
POLR2C	2.41371	0	1.50811	1.0233	2.43944	0	0	0	0.620759	0	-0.247702
LMOD2	0	16.683	0	0.0454799	0	0	0	0	0.620759	0	-0.247442
UBE2G1	0	2.78051	1.50811	0.409319	0	0	0	0	0.31038	0	-0.247045
LLGL2	0	0	0	0.13644	2.43944	1.95886	0	0.293455	0.31038	0.226486	-0.246438
PTPN3	0	0	0	0.306989	1.21972	0	0.737844	0.58691	0.931139	0.226486	-0.244595
TPD52L2	3.62056	0	0	0.0227399	0	0	0	0	0.31038	0	-0.244098
KCNJ15	0	0	0	0.0227399	0	0	0	0.58691	0.31038	18.2321	-0.243914
LIN9	0	0	0.754057	0.0909597	0	0	0	0	0.31038	0.113243	-0.243148
AP1S1	3.62056	0	2.26217	0.15918	0	1.95886	0	3.52146	6.51797	4.64297	-0.243074
SH3BP2	2.41371	0	0	3.08126	0	0	0	0.880364	0.31038	0.169865	-0.243001
GDPD5	0	0	0	0.17055	0	3.91773	0	0.58691	0.31038	0.283108	-0.24274
RAB35	0	0	0.754057	0.363839	1.21972	3.91773	0	0.58691	1.5519	1.41554	-0.242705
AHCYL1	0	1.85367	3.01623	3.104	3.65916	3.91773	0	2.34764	3.1038	2.26486	-0.242315
RGS9	0	0	0	0.0454799	0	34.2801	0	0	0.31038	0	-0.241483
KLF16	7.24113	0	0	0.0682198	0	0	0	0	0.31038	0	-0.241137
CDH3	4.82742	0	0	0.0454799	0	0	0	0	0.620759	0	-0.241137
SNX15	1.20685	0.926836	0.754057	1.00056	0	0	0	0	0.620759	0.339729	-0.241073
GRINA	3.62056	6.48785	14.3271	1.89878	6.0986	40.1567	0	10.2709	9.31139	46.826	-0.240971
MARCKS	4.82742	0	0.754057	5.01416	0	0	0.737844	0	0.31038	0.0566216	-0.240894
FAM57B	0	0	0	0.0227399	0	16.6503	0.368922	0	0.31038	0.0566216	-0.240349
FKBP15	0	0	0.754057	0.795898	0	0.979432	0	0.293455	0	0	-0.240207
ANGEL1	0	0	0	0.0454799	1.21972	0.979432	0	0.293455	0	0.113243	-0.239478
PFKFB4	0	0	0	0.272879	0	0	2.95138	0.58691	0.31038	0.283108	-0.23918
PIK3CB	1.20685	0	0	0.375209	0	0	0	0.293455	1.24152	0.792702	-0.238726
SORBS3	3.62056	1.85367	0	0.977817	1.21972	0	3.3203	1.17382	1.24152	0.566216	-0.238348
DHRS11	0	0	0	3.22907	0	0	2.95138	0.293455	0.31038	0.566216	-0.238237
FAM189B	1.20685	2.78051	0	0.397949	0	0.979432	0	0.58691	0.31038	0.113243	-0.237978
AGPS	0	0	0.754057	0.352469	0	1.95886	0	1.46727	1.86228	5.71878	-0.237515
LEO1	0	0	0	1.97837	0	1.95886	0	0.293455	0.31038	0.622837	-0.236883
MOCS3	0	0	0	0.181919	0	1.95886	0	0.293455	0.31038	0.622837	-0.236883
NSMAF	0	0.926836	0	0.864118	0	0	0	1.17382	1.24152	1.52878	-0.236357
SYNE1	0	0	0.754057	0.568498	1.21972	0.979432	0	0	0.31038	0.396351	-0.235991
CCDC64B	1.20685	0	0	0.0682198	0	0	0	0.58691	4.6557	0	-0.23528
NTN1	0	0	0.754057	1.21659	0	0	0	0.880364	0	1.98175	-0.235133
ESF1	0	0	1.50811	0.909597	0	0	0	0	0.31038	0.679459	-0.234679
TRAF3	0	1.85367	0	0.432059	0	0	0	0.58691	0.931139	0.0566216	-0.233283
DCAF7	0	0	0	0.0568498	0	4.89716	0	0.293455	0.31038	0.396351	-0.233168
DCPS	0	0	0	0.0568498	0	0.979432	0	0	0.31038	2.20824	-0.233121
NCEH1	0	0	0	0.216029	0	0.979432	0	1.17382	0.931139	13.0796	-0.232955
NFRKB	0	0	1.50811	0.511649	0	0.979432	0.368922	0.293455	0.31038	0.0566216	-0.232665
BMP6	0	0	0.754057	0.14781	0	0	0	0.293455	0.620759	2.83108	-0.232543
IRF7	0	0	0	0.386579	0	0	0.368922	2.64109	0.31038	0.452972	-0.232482
DCTN5	0	0	0	0.568498	2.43944	2.9383	0.368922	1.76073	1.86228	1.18905	-0.23182
SGSM3	0	0	0.754057	0.761788	1.21972	0.979432	0	0.880364	0	0.169865	-0.231376
PPID	1.20685	0	0.754057	0.318359	1.21972	0	0.368922	0.58691	2.79342	1.41554	-0.231363
ITPRIPL1	0	0	0	0	1.21972	0	0	0.880364	0.620759	0.169865	-0.231332
NUCKS1	1.20685	1.85367	2.26217	1.8533	0	0	0	0.58691	1.5519	1.18905	-0.230972
INO80C	0	0	0	0.363839	0	0.979432	0	0.293455	0.31038	0.792702	-0.230142
TBP	0	0	0.754057	0.841378	0	0.979432	0.368922	1.17382	0.31038	1.35892	-0.229701
TRAPPC3	3.62056	0	2.26217	0.818638	6.0986	0.979432	2.58245	1.76073	0.931139	1.75527	-0.22957
ADRBK1	0	1.85367	0	0.306989	1.21972	0	1.10677	1.76073	3.1038	0.113243	-0.229229
AK3L1	0	0	0	0.613978	0	0	0.368922	0.293455	0.31038	4.41648	-0.229201
GRAMD2	0	0	0	0.0227399	0	7.83546	0.368922	0	0.31038	0.0566216	-0.229106
CRX	0	0	0	0.0341099	0	22.5269	0	0.293455	0.620759	0.0566216	-0.228725
CLEC16A	0	0	0	0.0454799	1.21972	1.95886	0	0	0.620759	0.226486	-0.228271
ARSA	0	0	1.50811	0.12507	0	0.979432	0	0.293455	2.17266	0.339729	-0.226852
FAM160B2	1.20685	0	0	0.795898	2.43944	0	0	1.46727	3.41418	0.169865	-0.226758
PIGR	9.65484	0	0.754057	0.0682198	14.6366	0	0	17.9007	0	3.00094	-0.226674
ETS2	7.24113	0	2.26217	2.04659	2.43944	0	0	1.46727	7.44911	3.11419	-0.226486
CNTROB	0	0	0	0.272879	1.21972	0	0	0.58691	0	0.0566216	-0.226265
ATP1A2	0	14.8294	0	0.386579	0	0	0	0	0.620759	0	-0.225328
KRT84	0	0	0	0.0909597	1.21972	0	0	0.293455	0.31038	0.0566216	-0.22518
FOSB	4.82742	0	0	0.13644	0	0	0	0	10.5529	0.0566216	-0.224917
EHD2	6.03427	2.78051	0.754057	1.17111	0	0	1.10677	0.293455	2.48304	0.0566216	-0.224849
CMBL	0	0	0	0.10233	0	0	0.368922	1.76073	0.931139	9.96539	-0.224553
RLF	0	0	0	0.329729	0	0.979432	0	7.92328	1.24152	2.37811	-0.224462
PENK	0	0.926836	0	0.0568498	0	0	0	0.293455	2.79342	0	-0.22421
SYMPK	0	0	0	0.0341099	0	0.979432	1.84461	0	0.31038	0	-0.224104
MAP3K6	2.41371	0	0	0.15918	0	0	0	0.293455	2.48304	0	-0.223807
KCNK2	0	0	0	0.363839	1.21972	0	0	0.293455	0.31038	0	-0.223739
ART4	0	0	0.754057	0	0	0	0.368922	0.293455	0.31038	2.77446	-0.223398
HIP1R	0	0	0	0.306989	2.43944	0.979432	0.737844	3.228	4.34532	1.18905	-0.223108
RAB3A	0	0.926836	0	0.1137	0	3.91773	0.368922	0	0.31038	0.113243	-0.223004
ENTPD3	0	0	0	0.13644	0	0.979432	0	0.58691	0.31038	0.396351	-0.222812
RARB	0	0	0	0.0795898	0	0.979432	0	0.58691	0.31038	0.396351	-0.222812
FAM120B	0	0	0.754057	0.0227399	0	0	0	0	0.31038	0	-0.221417
KSR1	0	0	0	0.15918	0	0	8.85413	0	0.31038	0.113243	-0.220668
MOBKL2A	6.03427	0	0	3.4451	2.43944	0	0	0.293455	0.31038	0	-0.220083
CENPT	4.82742	0.926836	0.754057	1.17111	0	0	0	0.293455	2.48304	0.396351	-0.219908
UROD	0	3.70734	5.2784	0.454799	4.87888	0.979432	0	0	0	0.849323	-0.219173
TANC2	0	0	0	1.86467	1.21972	0.979432	0	0.880364	0.31038	0.73608	-0.218642
HTT	0	0.926836	0	0.13644	0	0	0	0	0.620759	0.226486	-0.218491
COMMD7	0	2.78051	0	0.716308	3.65916	0.979432	2.21353	1.17382	2.48304	0.226486	-0.218159
MTSS1	0	0.926836	0	1.15974	0	0	0.737844	0.58691	0.31038	1.5854	-0.217814
LPCAT4	0	0.926836	0	0.329729	0	0	0	0.58691	0.620759	0.0566216	-0.217779
GLI2	0	0.926836	0	0.375209	0	0	0	0.293455	0.31038	0.0566216	-0.217765
HHATL	0	11.122	0	0	0	449.559	16.2326	0	1.24152	1.52878	-0.217612
MRPS5	7.24113	0.926836	1.50811	0.613978	1.21972	0	0	0	0	0.169865	-0.217539
PRKX	2.41371	0	0	0.409319	1.21972	0	0	0	0.31038	0	-0.217475
SERPINE1	0	0	3.01623	0.193289	0	0	0	0	0.620759	0.0566216	-0.217269
PLVAP	1.20685	0	0	0	1.21972	0	0.737844	1.17382	0.31038	1.07581	-0.216831
PIH1D1	2.41371	0.926836	3.77028	0.397949	1.21972	0.979432	0	0.58691	1.24152	1.92513	-0.216759
ATP6V0A4	0	0	0	0.14781	0	0	0	0.293455	0.931139	23.5546	-0.216252
PPP1R3D	1.20685	0	0	0.1137	0	0	0	0	0.31038	0.0566216	-0.216093
ZC3H12C	0	0	0.754057	0.704938	0	0	0	0	0.31038	0.905945	-0.215924
RANBP10	0	0	0.754057	0.0909597	1.21972	0.979432	0	1.46727	4.34532	0.622837	-0.215521
SEPHS1	0	0	0.754057	0.1137	0	0	0	0	0.31038	0.113243	-0.215152
CMKLR1	0	0	0	0.12507	0	0	1.10677	1.17382	0.31038	0.0566216	-0.214851
ADORA2A	1.20685	0	0	0.0454799	0	0	0	0	0.31038	0	-0.214189
G2E3	1.20685	0	0	0.0454799	0	0	0	0	0.31038	0	-0.214189
LNX1	1.20685	0	0	0.0454799	0	0	0	0	0.31038	0	-0.214189
SNRNP27	2.41371	0	0.754057	1.78508	1.21972	4.89716	6.6406	0.58691	0.620759	0.169865	-0.213893
NDE1	0	0	0	0.341099	0	1.95886	0	1.17382	0.620759	0.73608	-0.213265
GPM6A	0	0	0	0.0227399	0	0	0	0	0.31038	7.8704	-0.212502
HADHB	1.20685	19.4635	3.01623	2.1944	3.65916	0	0	0.293455	0	0	-0.211781
PIP4K2C	2.41371	0	0	0.932337	2.43944	0.979432	2.21353	1.46727	1.5519	2.20824	-0.211603
ESYT3	2.41371	0	0	0.238769	0	0	0	0	0.31038	0.0566216	-0.211529
MAP3K9	0	0	3.01623	0.12507	0	0	0	0	0.620759	0	-0.210546
SLAIN2	0	0	8.29463	0.250139	0	0	0	0.293455	2.48304	0.905945	-0.210507
HIVEP1	2.41371	0	0	0.13644	0	0	0	0	1.24152	0.0566216	-0.210336
DLAT	0	0	0	0.204659	0	0.979432	0.368922	0.58691	0.620759	1.13243	-0.210244
NBAS	0	0	0.754057	0.920967	0	1.95886	0.368922	0.58691	0.620759	0.283108	-0.20965
RBM47	4.82742	0	3.01623	0.409319	1.21972	0	0	0.58691	0.620759	5.94526	-0.209541
ACAP2	0	0	0	2.9903	0	0.979432	0	0.293455	0.31038	0.679459	-0.208811
SEC24A	2.41371	0	3.77028	4.99142	0	0.979432	0	0.293455	2.17266	4.4731	-0.208108
LIPE	0	0	0	0.12507	1.21972	0	0	1.17382	1.86228	0.226486	-0.207187
AK1	0	6.48785	0	0.295619	0	0	0	0	0.31038	0	-0.206585
FNBP1	4.82742	0	0	0.454799	1.21972	0	0	0.58691	0	1.13243	-0.206455
SOX13	0	0	0	0.0682198	1.21972	0	0.737844	0.58691	0.31038	0.283108	-0.206407
RAB11FIP1	4.82742	0	0	2.03522	0	0	0	0.293455	0.31038	0.0566216	-0.206312
TUSC5	0	0	0	6.58321	0	2.9383	0	0.58691	0.31038	0	-0.206214
RPS27L	0	0	0	0.0227399	0	0.979432	19.9218	6.74946	9.00101	28.877	-0.205341
NR1D1	0	2.78051	0	1.0233	0	0	0.737844	3.81491	1.86228	0.73608	-0.205157
CLOCK	0	0	0.754057	0.0795898	0	0	0	0	0.620759	0.113243	-0.205089
DOLK	0	0	0	0.500279	0	0	1.47569	0.293455	0.31038	0.509594	-0.205071
PPCDC	0	0	4.52434	0.216029	0	0	0	0	0.31038	0	-0.204471
ARSB	0	0	0	0.375209	0	0	0	0.880364	0.931139	13.7024	-0.204283
ZBTB4	2.41371	0.926836	0.754057	0.261509	1.21972	0	0	0.58691	0	0.339729	-0.204146
NDST2	0	0	0	0.966447	0	0.979432	1.47569	0.293455	0.620759	0.566216	-0.203987
FADS2	0	0	2.26217	31.1082	0	0.979432	0	18.4877	1.24152	4.24662	-0.203893
MBD1	0	0	0	2.09207	0	0.979432	0	0.58691	0.31038	0.339729	-0.203546
CLCN1	0	0.926836	0	0.0454799	0	0	0	0	0.31038	0	-0.203191
MAPKAPK2	12.0685	3.70734	2.26217	0.295619	8.53804	1.95886	0	2.93455	4.6557	3.96351	-0.202399
PRR12	2.41371	0	0	0.261509	0	0	0	0	0.31038	0.0566216	-0.202366
PLEKHA4	1.20685	0.926836	0	0.443429	0	0	0	0.293455	1.5519	0.0566216	-0.201596
UBL7	0	0.926836	0	3.28592	2.43944	3.91773	2.21353	1.17382	2.48304	1.35892	-0.201531
DGKD	0	0	0	0.375209	0	0	1.84461	0.293455	0.620759	1.98175	-0.201267
SPHK1	2.41371	0	0	0.15918	0	0	0	0	1.24152	0.0566216	-0.201171
ASCC1	0	0	0	0.0568498	0	0	1.47569	0.58691	0.931139	5.94526	-0.200786
SPAG5	0	0	0	0.0227399	0	0.979432	0	1.17382	0.31038	0.0566216	-0.200496
RFT1	0	0	0	0.238769	0	5.87659	0	1.46727	0.931139	0.566216	-0.198451
ZFHX3	0	0	0	0.284249	1.21972	0	0	0.58691	0.620759	0.0566216	-0.198434
ETNK1	2.41371	0	0.754057	0.534388	0	0	0	0	0.31038	0.0566216	-0.197982
GLT25D1	1.20685	0.926836	0	0.875487	0	1.95886	0	2.64109	0.31038	0.339729	-0.197935
CMTM6	4.82742	0	3.77028	1.76234	0	0	0.368922	3.228	0.931139	3.51054	-0.197541
MACROD1	0	0	0	0.0454799	0	0	13.2812	0.293455	0.931139	0.339729	-0.19729
TIPARP	0	0	0	1.30755	0	0.979432	0	0.293455	0.31038	0.622837	-0.196133
TNC	2.41371	0	0	0.420689	1.21972	0	0	0	1.24152	0.113243	-0.196099
LEPR	0	0.926836	2.26217	5.19608	1.21972	0	0	0	0	0.0566216	-0.195923
BMP4	0	0	0.754057	0.17055	0	0	0	0	0.620759	0.339729	-0.195302
TBCEL	0	0	0	0.0795898	0	0	0	0.880364	0.31038	1.47216	-0.195158
UNC84A	0	0.926836	0	1.26207	0	1.95886	0	0	0.620759	0.113243	-0.193891
TBX3	0	0	0	0.318359	0	0	0	4.98873	0.31038	0.0566216	-0.19386
CAMK1	0	0	0	0.15918	0	0.979432	11.4366	1.76073	1.5519	0.113243	-0.193668
PYROXD1	0	0.926836	0	0.295619	1.21972	0	0	0	2.17266	0	-0.193491
BDH1	0	0	0.754057	0.670828	0	2.9383	0.368922	0.880364	0.620759	0.169865	-0.19332
LASP1	2.41371	0	0	0.750418	2.43944	0	1.10677	2.34764	2.79342	2.83108	-0.193313
NUP98	0	0	0.754057	0.704938	0	0.979432	0	0.880364	0	0.962566	-0.193242
FYTTD1	0	0.926836	0	0.318359	0	0	0	0.293455	0.31038	0	-0.19322
CDCA2	0	0	0	0.0227399	0	4.89716	0	0	0.31038	0.0566216	-0.192786
PARM1	0	0.926836	0	0.306989	3.65916	0	0	0.293455	0.931139	0.169865	-0.192064
CSDC2	0	0	0	0	1.21972	0	0	0	0.931139	0.0566216	-0.191769
CIB2	0	0	0	0.227399	1.21972	0	0.368922	0	0.931139	0	-0.190579
TRIM11	0	0	0	0.261509	0	0	0.737844	0.58691	0.31038	0.396351	-0.190492
TBPL1	0	0	0	0.13644	0	0	1.47569	0.58691	0.31038	0.169865	-0.190418
SCUBE2	0	0	0.754057	0.0909597	0	0	0	0	0.31038	0.0566216	-0.190354
ASB7	0	0	0.754057	0.386579	1.21972	0.979432	0	0.58691	0	0.169865	-0.190329
SCLY	0	0	1.50811	0.181919	1.21972	1.95886	0	0.58691	0	0.226486	-0.18986
GOLGA5	0	0	0.754057	0.318359	0	0	0.368922	0.293455	0.31038	0.905945	-0.189754
EML3	0	0.926836	0	0.0682198	0	0.979432	0.368922	0	2.17266	0.283108	-0.188826
SPRED1	0	0.926836	0	0.1137	0	0	0	0	0.931139	0.169865	-0.188345
ARL6IP1	1.20685	1.85367	0.754057	1.39851	1.21972	1.95886	0	3.228	2.79342	27.3482	-0.187469
METTL3	0	0	0.754057	11.5405	0	0	0	0.58691	0	0	-0.187339
SMG6	0	0	0	0.15918	1.21972	0	0.368922	0.293455	0.31038	0.169865	-0.187169
HIF1AN	0	0	0	0.14781	0	0	3.3203	0.58691	0.620759	0.73608	-0.18587
RSPRY1	0	0	0	0.682198	1.21972	0	0.368922	0.293455	0.31038	0.113243	-0.184518
RNF43	0	0	0	0.716308	0	0.979432	0	0.58691	0.31038	0.283108	-0.183756
RDH16	0	0	3.01623	0.0227399	0	0	0	0.293455	0	4.07675	-0.183218
OAT	4.82742	0	2.26217	0.761788	0	0.979432	8.11628	12.3251	2.48304	2.60459	-0.182752
ACCS	2.41371	0	0	0.10233	1.21972	0	0	0.293455	0	0.226486	-0.182583
SAMD9L	0	0	0	0.227399	0	0	0	0	0.31038	4.41648	-0.182499
STAT6	0	0.926836	0.754057	0.375209	2.43944	0	0	3.228	2.17266	0.396351	-0.182377
TMCC3	0	0	0.754057	0.10233	0	0	0	0.293455	0.931139	1.5854	-0.18234
SLC1A4	0	1.85367	0	0.238769	0	0	0	0	0.31038	0.0566216	-0.182314
SLC7A2	1.20685	4.63418	1.50811	2.31947	1.21972	0	0	0.293455	0.620759	0.169865	-0.182068
GLTPD1	0	5.56101	2.26217	0.625348	1.21972	0	0	0	0	0.0566216	-0.18204
STOX2	0	0	0.754057	0.477539	0	0.979432	0	0.293455	0	0.0566216	-0.18137
HAGHL	0	0	0	0.10233	0	1.95886	0	0.880364	0.620759	0.792702	-0.181256
NRXN3	0	0	0	0.0227399	0	0	2.58245	53.7022	4.6557	0.0566216	-0.181132
ABCC9	0	0.926836	1.50811	0.261509	0	0	0	0.293455	1.24152	0.339729	-0.180824
CREB3	0	0	0	0.227399	0	4.89716	0	2.05418	1.24152	1.01919	-0.180784
PHC1	0	0.926836	0	0.523018	0	0.979432	0.368922	0	0.31038	0.452972	-0.180196
MAP3K14	0	0	0	0.0454799	1.21972	0.979432	0	0.293455	0	0.169865	-0.179979
MRPL12	6.03427	7.41468	0.754057	0.568498	2.43944	0	0	0	0	0.0566216	-0.179546
TSPYL2	1.20685	0.926836	0	0.375209	0	0	0	0	0.620759	0.0566216	-0.179463
RUVBL2	1.20685	0.926836	1.50811	0.591238	1.21972	0	2.95138	1.46727	0.931139	0.396351	-0.178356
WFDC1	0	0	0	0.0909597	1.21972	0	0	0	0.31038	0	-0.178277
IL16	1.20685	0	0	0.1137	0	0	0	0	0.931139	0.0566216	-0.178212
EIF2A	0	0	0	0.193289	0	0	0	1.46727	0.620759	3.05756	-0.17783
HHIPL2	0	0	0	0.0227399	0	0	1.10677	1.46727	1.24152	6.28499	-0.177629
MICALL2	1.20685	0	0	0.0909597	0	0	0	0	0.620759	0	-0.177494
WDR41	0	0	0	0.1137	0	1.95886	1.84461	0.58691	0.931139	0.452972	-0.177456
EXOC6B	0	0	0.754057	0.0454799	0	0.979432	0	0.293455	1.5519	0	-0.176225
PLEKHA8	0	0	0	0.0682198	0	2.9383	0	0	0.31038	0.283108	-0.176167
SLC30A1	0	0	8.29463	2.43317	0	0	0	0.58691	0	3.45391	-0.176151
SGCD	0	0.926836	0	0.454799	0	1.95886	1.10677	2.05418	4.34532	2.66121	-0.174569
GGPS1	0	0	0.754057	0.397949	0	0.979432	0	0.293455	0.31038	0.283108	-0.173084
HSPBP1	1.20685	0	0	0.216029	2.43944	0	0.368922	1.46727	3.1038	1.35892	-0.172349
RTF1	10.8617	4.63418	1.50811	1.84193	9.75776	0	0	0.293455	0.31038	0.452972	-0.172264
TRAF7	4.82742	0	0	0.375209	2.43944	0.979432	1.84461	0.293455	1.24152	0.679459	-0.172182
EME2	1.20685	0	0	0.454799	0	0	0	0.293455	0.31038	0	-0.170594
ZBTB39	0	0	0.754057	0.0795898	1.21972	0	0.368922	0	0	0.113243	-0.169453
NYNRIN	0	0.926836	0	0.17055	0	0	0	0.293455	0.931139	0	-0.169117
RPL17	22.9302	23.1709	23.3758	6.62869	30.493	0.979432	0	0.293455	0.31038	0	-0.168788
MGLL	0	3.70734	0	0.670828	2.43944	0.979432	6.27167	7.62982	14.2775	0.679459	-0.168472
FTSJ3	3.62056	1.85367	0	1.3644	2.43944	1.95886	2.95138	1.76073	2.48304	0.113243	-0.168214
TRERF1	1.20685	0	0	0.10233	0	0	0	0	0.620759	0	-0.168197
GLG1	0	0	0	0.773158	1.21972	0	2.58245	3.228	2.79342	0.905945	-0.167513
CMYA5	0	72.2932	0	0.0682198	1.21972	0	0.368922	0.293455	3.1038	0	-0.167333
CDC16	0	0	0	3.05852	0	1.95886	5.53383	0.293455	1.24152	0.396351	-0.167293
KRT36	0	0.926836	0	0.0795898	0	0	0	0	0.931139	0	-0.167126
RINL	0	0	0.754057	1.44399	0	0.979432	0.737844	0	0.620759	0.113243	-0.166743
PTCRA	0	0	1.50811	0	0	4.89716	0	0.58691	0.31038	0.226486	-0.166291
FAHD1	0	0	0	0.0227399	0	0	0	0	0.620759	7.13432	-0.165999
DDAH1	2.41371	0.926836	8.29463	1.94426	1.21972	0	0	0.293455	0	1.81189	-0.165736
HNRNPA3	0	0	0.754057	0.238769	0	1.95886	0	0.58691	1.24152	0.73608	-0.164987
LIME1	0	0	0	0.0909597	0	1.95886	3.3203	0.293455	0.931139	0.113243	-0.164931
MIF4GD	0	1.85367	3.77028	0.784528	0	2.9383	0	3.228	4.6557	2.8877	-0.162798
OSBPL10	0	0	0	0.0227399	1.21972	0	0	0.58691	0	0.0566216	-0.162549
OAZ2	16.896	4.63418	0.754057	1.15974	0	0	11.4366	0.880364	3.41418	1.13243	-0.162432
PRUNE	0	0	0	0.579868	0	0	5.16491	0	0.620759	0.509594	-0.162042
CD46	10.8617	0.926836	3.01623	4.90046	1.21972	0	0	0.293455	0	0	-0.16101
CCDC61	0	0.926836	0	0.568498	2.43944	0	0.737844	0.293455	0.31038	0	-0.160681
SGCB	0	0.926836	0	0.0682198	1.21972	0	0	0	1.24152	0.339729	-0.159928
NPR2	0	0	0	0.250139	0	0	1.84461	0.293455	0.31038	0.169865	-0.159227
SHISA4	0	0	0	0.193289	0	2.9383	0	0	0.31038	0.113243	-0.158967
LRIG1	3.62056	0	3.77028	10.8469	0	2.9383	0	0	0	0.962566	-0.158783
CIDEB	0	0.926836	0	0.12507	1.21972	0	0	9.68401	0	3.73702	-0.157597
PCDH21	1.20685	0	0	12.6093	0	47.9922	0	0	0	0	-0.157363
MRPL33	0	9.26836	4.52434	4.09319	3.65916	0.979432	0.737844	2.93455	4.6557	7.64391	-0.156035
FADS1	0	0	0	0.477539	0	0	0	6.74946	1.24152	2.095	-0.155409
MSRB2	0	0	0	0.0341099	0	0	0	0	0.31038	3.17081	-0.155198
EBF3	0	0.926836	0	0.0909597	0	0	0	0	0.31038	0	-0.154946
OSBPL7	0	0.926836	0	0.0909597	0	0	0	0	0.31038	0	-0.154946
ZFP41	0	0	0	0.0227399	1.21972	0	0	0.58691	0.931139	0.226486	-0.154925
WWTR1	4.82742	0	0	0.693568	1.21972	0	0	0	0.620759	0.905945	-0.151036
GRHPR	1.20685	3.70734	5.2784	1.55769	0	0	1.84461	6.45601	1.5519	11.0412	-0.150579
PRKAR2B	0	0	0	0.12507	0	0	0.368922	0.58691	0.31038	0.622837	-0.150439
COPS4	2.41371	3.70734	3.77028	1.95563	0	0	0	0	0.931139	0	-0.149773
ITGA3	1.20685	0	0	1.21659	1.21972	0	0.737844	2.05418	2.48304	0.849323	-0.149698
DDX18	1.20685	0	3.01623	2.69468	0	0	1.84461	0.880364	0.620759	0.226486	-0.148968
TAGLN3	0	0	0	0.13644	0	1.95886	0.368922	0	0.31038	0	-0.148439
HDAC8	0	0	0	0.15918	0	0.979432	0.368922	0.293455	0.31038	0.0566216	-0.1484
CUX2	0	0	0.754057	0.0795898	0	0	0	0	0.620759	0	-0.147556
PIP5K1B	2.41371	0	0.754057	0.13644	2.43944	0	0	0.880364	0	0.0566216	-0.147185
CD93	0	1.85367	0.754057	0.852748	0	0	0	0.293455	0.620759	0.339729	-0.146914
HDAC10	0	0	0.754057	0.739048	0	2.9383	1.10677	0.293455	2.17266	0.509594	-0.146429
N4BP1	2.41371	0	0	1.05741	0	0	0	1.17382	1.24152	0.0566216	-0.145247
UNKL	0	0.926836	0.754057	3.24044	1.21972	0.979432	0	0.293455	0.31038	2.60459	-0.145202
EIF2C3	0	0	0	0.0227399	0	1.95886	0	0	0.31038	0.339729	-0.144182
MRPL4	3.62056	1.85367	0	0.375209	1.21972	0	3.68922	1.46727	0.31038	2.54797	-0.143911
TMEM86A	0	0	1.50811	0.0682198	0	1.95886	0	1.17382	0.31038	4.35986	-0.143724
KCTD17	0	0	0.754057	1.46673	0	2.9383	0.368922	2.93455	0.931139	1.86851	-0.143047
SDHD	0	0	0	0.0454799	0	0.979432	1.10677	5.28219	2.79342	7.30418	-0.142302
BRCC3	2.41371	0	0.754057	3.45647	1.21972	0	0	0	0	0.339729	-0.14228
SEMA3C	0	0	0	0.386579	0	0	0	0.293455	0.31038	2.03838	-0.142159
LRPPRC	0	0	0	1.18248	1.21972	4.89716	0	0.58691	0.620759	1.98175	-0.141371
SP4	0	0	0	0.15918	1.21972	0	0.368922	0	0	0.0566216	-0.141321
ADCY9	0	0.926836	0	0.216029	1.21972	0	0	0.293455	0.31038	0.226486	-0.14016
ARL6	0	0	0	0.17055	1.21972	3.91773	0	0	0	0.622837	-0.138792
ERC1	0	0.926836	0	0.363839	1.21972	0	0	0.880364	1.24152	0.622837	-0.137955
HEXB	2.41371	0	6.78651	13.5985	2.43944	0	0	2.34764	1.5519	12.57	-0.135967
EPS15	0	0.926836	1.50811	0.727678	0	0	0	0.293455	0.620759	0.679459	-0.135313
CDK5RAP1	0	0	1.50811	0.943707	0	0	0	0	0.31038	0.452972	-0.135116
REV3L	0	0	0	0.238769	0	0	0	2.34764	0.31038	0.113243	-0.13491
VARS2	1.20685	0	0	0.12507	1.21972	0.979432	0	1.17382	1.24152	0.283108	-0.134806
FHL3	0	59.3175	0	0.0909597	0	0	0.737844	0.293455	5.27646	0.113243	-0.134312
MFAP4	0	2.78051	0	1.14837	1.21972	0	0	1.76073	4.6557	0.113243	-0.13429
SLC1A5	3.62056	0	0	0.466169	2.43944	0	0	0.293455	0	0.226486	-0.133217
HECTD3	0	0.926836	0	3.25181	1.21972	0	0	0.880364	0.31038	0.113243	-0.132584
RNF145	7.24113	0	0	0.886857	0	0	0	0	0.31038	0	-0.13058
ST5	1.20685	0	0	0.329729	1.21972	0.979432	0	1.76073	3.1038	0.962566	-0.130061
WARS	1.20685	2.78051	0	0.852748	0	1.95886	2.95138	6.45601	0.931139	0.849323	-0.129193
CARKD	0	0	3.01623	3.14948	1.21972	1.95886	0.368922	1.46727	0.620759	4.24662	-0.129071
EFNA4	3.62056	0	0	0.454799	0	0	0	0	0.620759	0	-0.127417
MVK	0	0	1.50811	0.613978	3.65916	0.979432	0	2.05418	1.86228	0.283108	-0.126747
CCDC132	0	0	0.754057	1.50084	0	0.979432	0	0	0.31038	0.0566216	-0.126146
SH3BP5	0	0.926836	0	1.54632	0	0	0	0	0.31038	0.962566	-0.125782
WASF2	1.20685	0	0	0.443429	1.21972	0	0	0.880364	1.86228	0.792702	-0.125729
PHF15	0	1.85367	1.50811	0.830008	2.43944	0.979432	0	0.293455	0.620759	1.18905	-0.12554
SLC25A16	0	0	0	0.227399	0	0	0	0	0.931139	7.24756	-0.124532
SFRS15	0	0	0	0.0454799	0	0.979432	0	0.58691	0.31038	0.113243	-0.12431
GIPC2	0	0	0	0.0795898	0	0	0	0	0.620759	4.81283	-0.124024
PRDX5	0	0	0	0.0227399	0	1.95886	36.8922	5.57564	11.7944	17.949	-0.123517
ELTD1	0	0.926836	0	0.329729	0	0	0.368922	0	1.24152	2.095	-0.122292
LATS1	0	0	0	0.17055	0	0.979432	0	1.46727	0.620759	0.622837	-0.121673
RPS6KB1	0	0	0.754057	0.329729	0	0.979432	0	0.293455	0	0.0566216	-0.120639
CCDC136	0	0	0	0.0682198	0	0.979432	0.737844	0	0.31038	0	-0.120628
TNFAIP1	1.20685	0	0	0.670828	2.43944	0	0	0.58691	0.31038	0.283108	-0.120313
NAV1	0	0	0	0.375209	0	1.95886	0	0	0.31038	0.169865	-0.119145
STX3	0	0	0	0.670828	3.65916	0	0	0.58691	0	0.113243	-0.118688
IFT140	0	0	0	0	1.21972	0.979432	0	0.58691	0.620759	0.452972	-0.118619
GPD2	0	0.926836	0	0.568498	0	0	0.737844	1.46727	0.31038	0.73608	-0.118366
OXSM	0	0	0	0.0341099	0	1.95886	0	0	0.931139	3.22743	-0.118284
RBBP7	3.62056	1.85367	1.50811	4.34333	2.43944	0	0.368922	0.58691	0.620759	0.226486	-0.118166
BIRC2	3.62056	0.926836	0.754057	0.795898	0	0	0.737844	0	0	0	-0.117647
FREQ	0	0	0	0.0568498	1.21972	0	0	0.293455	1.5519	0.226486	-0.117325
IDH3A	2.41371	0	0	0.0341099	0	1.95886	9.96089	0.880364	0.31038	0.73608	-0.116609
PCYT1A	0	0	0.754057	1.09152	0	0	0	0	0.620759	1.69865	-0.116041
CCDC157	0	0	0	0.0227399	0	1.95886	0	0.58691	0.620759	0.679459	-0.115342
PPP2R3A	0	3.70734	0.754057	1.33029	2.43944	0	0.368922	1.46727	1.5519	0.73608	-0.115271
NPEPL1	0	0	0	0.0341099	0	0	7.37844	1.76073	1.86228	1.24567	-0.115037
SLC25A19	1.20685	0	0	0.17055	0	0.979432	3.68922	0.293455	0.620759	0.339729	-0.11452
SETD6	0	0	0	0.534388	0	0.979432	0	0.58691	0.620759	1.47216	-0.114422
EXOSC10	0	0	1.50811	0.216029	0	1.95886	2.21353	1.17382	1.24152	0.0566216	-0.114327
MVP	2.41371	0	0	0.0795898	13.4169	0.979432	0	0.293455	0	0.0566216	-0.114164
ITGB6	8.44798	4.63418	0.754057	1.20522	3.65916	0	0	0.58691	0.620759	6.34161	-0.114116
AMMECR1	0	0	0	0.17055	1.21972	0	0	0	0.31038	0	-0.113057
CDK6	0	0	0	0.238769	0	0	0	1.76073	0.31038	0.226486	-0.112623
POP5	0	0.926836	0	0.341099	1.21972	0.979432	0	3.228	3.1038	3.05756	-0.112516
WDR47	2.41371	0	0.754057	0.636718	0	0	0	0	0.620759	0.0566216	-0.111623
KLHL17	0	0	0	0.193289	0	3.91773	0	5.57564	6.51797	27.235	-0.111512
GGH	0	0.926836	33.9326	6.53773	1.21972	4.89716	0	1.76073	1.86228	1.47216	-0.111108
KCTD16	0	0	0	0.0341099	0	1.95886	0	0	0.31038	0.113243	-0.110773
REEP6	0	0.926836	3.77028	0.15918	0	54.8482	0.368922	13.4989	0.31038	0.962566	-0.11014
PBRM1	0	0	0.754057	1.5918	0	0.979432	0	1.17382	0.31038	0.792702	-0.108256
YAP1	0	0	1.50811	2.8766	0	0.979432	0	0	0.31038	0	-0.108225
PRRG2	0	0	0	0.193289	1.21972	0	1.10677	1.17382	1.24152	0.679459	-0.107844
SNX30	0	0	0	0.0682198	1.21972	0.979432	0	0	0.31038	0.226486	-0.107495
SMC4	0	0	0	8.18638	1.21972	2.9383	0	0	0.620759	0.396351	-0.107014
SLC22A7	0	0	8.29463	0	1.21972	0	0	0	0	6.96445	-0.105731
RRN3	0	0	0	0.204659	0	0.979432	0	0.58691	0.31038	0.0566216	-0.10533
RPL14	0	0	0	0.466169	0	17.6298	39.1057	12.6186	17.6916	11.8905	-0.105202
VEGFB	0	0	0	0.15918	0	0.979432	16.9704	1.76073	3.72456	1.52878	-0.104637
PAFAH2	0	0	0	1.83056	0	0	0	0	0.620759	4.18999	-0.10461
STK25	3.62056	13.9025	2.26217	2.09207	0	0.979432	0	0	0	0.0566216	-0.104135
SURF6	0	0	0.754057	0.181919	0	0.979432	0	0.293455	0.31038	0.169865	-0.103576
FIG4	0	0	0	0.352469	0	1.95886	0	0.58691	0.931139	1.98175	-0.103378
ITGAE	0	3.70734	0.754057	1.7055	1.21972	0	0	0	0	0.679459	-0.103143
SHROOM1	0	0	1.50811	0	0	1.95886	0	0.293455	0	0	-0.102928
DDA1	1.20685	0	0.754057	0.295619	0	1.95886	2.58245	0.293455	2.17266	0.622837	-0.102511
GTF2E2	0	0	0	0.0682198	0	1.95886	0	0	0.31038	0.0566216	-0.102429
PPM1M	0	0.926836	0	0.318359	0	0	0	0.58691	1.24152	0.113243	-0.102351
PTEN	0	0	0	0.227399	0	0.979432	0.368922	0	0.31038	0.226486	-0.102166
SLC27A4	2.41371	0	0	0.363839	0	0	0	0	0.931139	0	-0.101982
[truncated: 3,147 more rows]
