# Supplementary material for: Of Mice and Men: Divergence of Gene Expression Patterns in Kidney
Source: PLoS One. 2012 Oct 3;7(10):e46876. doi: 10.1371/journal.pone.0046876 (PMC3463552; doi:10.1371/journal.pone.0046876)
Supplement: Table S4 — Sequence of primers used for PCR in human and mouse kidney samples. Genes are listed according to their HUGO nomenclature. Primers were designed with ProbeDesign 2 on basis of the listed Genbank references (gb). (XLS) [file pone.0046876.s006.xls]

## Sheet: Feuil1
Table S4. Sequence of primers used for PCR in human and mouse kidney samples
HUGO	Primer	Homo sapiens	Hs. gb	Mus musculus	Mm. gb
ABP1	Sense	CAGCAGCAGCATCTACC	NM_001091	GCAGACTAAGTATATTGATGTTGGTT	NM_029638
	Anti-sense	TGGGAATGTCCTCTGAGT		CACAGAGCGCGTGGATAAA
AQP6	Sense	TCTTCGCTTCCACCGAC	NM_001652	GTCAACGTGGTCCACA	NM_175087
	Anti-sense	CCAGAAGACCCAGTGGAC		CAACAATGACGGCAGG
BAG1	Sense	GGCAGAGAGAGAGTCGTT	NM_004323	AAACACCGTTGTCAGC	NM_009736.
	Anti-sense	GCCACACAGCTATCACACAAA		GGTAGGACCATTGTGTCA
CAR4	Sense	TACGATAAGAAGCAAACGTGG	NM_000717	CTGCTGTCTTTGCCCCTGCC	NM_007607
	Anti-sense	CCCTTATATGGCAAGTCGG		ACCCTCCCTCCACCCCCAAG
CDH1	Sense	CTCAGGTCATAAACATCATTGATGC	NM_004360	GGACAGCAACATCAGCGA	NM_009864
	Anti-sense	GTCACCCACCTCTAAGGC		GGCTTCAGGAATACATGGACAAA
CENPB	Sense	ACCAACAAGCTGTCTCCCTA	NM_001810	GGAGGAGAACCCGGACCTA	NM_007682
	Anti-sense	GTTGGAGGCGGTGAAGT		TTGTTGGTCTTGCGGCAG
CLIC5	Sense	GAAGCACCCTGATTCTGATGTTA	NM_016929	TCTAAATCTTGGATTGGTGTTACGG	NM_172621
	Anti-sense	ATTATGAATCGAAAGTATCCTGACACTA		TCAGAGGCTGAGGCTGAAGAAA
ITGB	Sense	GAAGCTCAAGCCAGAGGATATT	NM_133376	GTGTGATAACTTCAACTGTGATAGG	NM_010578
	Anti-sense	ATTGAGTAAGACAGGTCCATAAGGTA		AGATCTGACCATTTGACGCT
RASD1	Sense	GATTTATCTTCTCAAAGACCTAAGAGT	NM_016084	GCGAAGTCTACCAGTTGGACATA	NM_009026
	Anti-sense	TACCGGCTGTCACAGCAA		GTTTGAGCCTTTGCACCT
RHCG	Sense	TCATAGGCGGCATCGTG	NM_016321	TGAACACTGTCTACATTCCCG	NM_019799
	Anti-sense	CAAGAGACCATAAATCTGGAACT		TGAAGGTGCTGAAGTTGCTAAG
RPLP1	Sense	CACGGAGGATAAGATCAAT	NM_213725	GTGGTGCTGCTCCATCC	NM_018853
	Anti-sense	GCCCATGTCATCATCAGA		GGTTCAGCTCTTTATTAGCCAACTTA
SDC1	Sense	CCTGCACTTACTTGCT	NM_001006946	CCTAATCTACATTCAGGAGACCG	NM_011519
	Anti-sense	CCGTTTATTGTCGTTACAC		GTTGTACGCATGAGCGAC
SERPING1	Sense	AGGTCGCAACAACAGTTATC	NM_000062	CCTTCTGACACCTGCCTC	NM_009776
	Anti-sense	GGGCTGGGTAGGAGAATC		GCCACAGGGTACTTTACGCTA
SLC22A12	Sense	CCCTCATCCCTGACCGA	NM_144585	GTGCCTCTCCTGGACAATAG	NM_009203
	Anti-sense	CAACCCTCTGGGAACTCATA		TGGCGTTGGACTCTGTAAG
